# Supplementary material for: High Fungal Diversity but Low Seasonal Dynamics and Ectomycorrhizal Abundance in a Mountain Beech Forest
Source: Microb Ecol. 2021 Mar 23;82(1):243–56. doi: 10.1007/s00248-021-01736-5 (PMC8282586; doi:10.1007/s00248-021-01736-5)
Supplement: Supplementary file 2 — (XLSX 112 kb) [file 248_2021_1736_MOESM2_ESM.xlsx]

## Sheet: Table S2
OTU_Nr	OTU_ID	Genbank	Phylum	Subphylum	Class	Order	Family	Genus	Species	EcoGuild	ECM Exploration type	Mean_May	Disp_May	Mean_Aug	Disp_Aug	RF_Date	RF_pH	RF_Corg
1	OTU_1	MK626959	Ascomycota	Pezizomycotina	Sordariomycetes	Hypocreales	Nectriaceae	Neonectria	lugdunensis	PAT		2.08902	2.34844	4.47157	4.1464	3.85166	0.173254	1.00813
2	OTU_2	MK626960	Ascomycota	Pezizomycotina	Sordariomycetes	Hypocreales	Nectriaceae	Ilyonectria	pseudodestructans	PAT		5.4253	4.15446	5.19264	4.18137	-0.9833	-1.30034	1.12375
3	OTU_3	MK626961	Ascomycota	Pezizomycotina	Leotiomycetes	Leotiomycetes i.s.	Leotiomycetes i.s.	Leotiomycetes		NA		5.84056	5.43325	4.91372	3.8837	2.17546	9.32565	9.6288
4	OTU_4	MK626962	Ascomycota	Pezizomycotina	Leotiomycetes	Helotiales	Hyaloscyphaceae	Hyaloscyphaceae		SAP		3.32757	2.22732	3.14542	3.53539	-0.365734	2.41873	1.6247
5	OTU_5	MK626963	Basidiomycota	Agaricomycotina	Tremellomycetes	Tremellales	Trichosporonaceae	Apiotrichum	dulcitum/gracile	SAP		2.42551	14.4824	2.78512	13.162	8.78563	-0.464755	1.35362
6	OTU_6	MK626964	Basidiomycota	Agaricomycotina	Tremellomycetes	Tremellales	Trimorphomycetaceae	Saitozyma	podzolica	SAP		3.12483	2.67656	3.34576	3.06507	0.969479	9.36811	10.041
7	OTU_7	MK626965	Basidiomycota	Agaricomycotina	Agaricomycetes	Agaricales	Inocybaceae	Inocybe	maculata	SYM	SD (C/MDF)	3.08916	31.0591	1.23354	10.4695	7.54338	1.25494	1.7265
8	OTU_8	MK626966	Ascomycota	Pezizomycotina	Leotiomycetes	Leotiomycetes i.s.	Myxotrichaceae	Oidiodendron	cf. chlamydosporicum	SAP		1.68077	1.10099	1.94089	1.24771	1.52883	2.83458	2.9456
9	OTU_9	MK626967	Ascomycota	Pezizomycotina	Sordariomycetes	Hypocreales	Nectriaceae	Dactylonectria	sp.	PAT		0.768734	1.57295	2.7028	18.8843	0.296218	-0.911315	-1.79737
10	OTU_10	MK626968	Ascomycota	Pezizomycotina	Eurotiomycetes	Chaetothyriales	Herpotrichiellaceae	Exophiala	tremulae	SAP		2.20642	1.08792	2.20655	0.646416	0.0462204	1.0459	8.36953
11	OTU_11	MK626969	Ascomycota	Pezizomycotina	Leotiomycetes	Helotiales	Hyaloscyphaceae	Hyaloscyphaceae[ECM]		SYM	SD (C)	2.08775	2.88753	1.09743	0.869428	3.75206	1.24664	3.409
12	OTU_12	MK626970	Ascomycota	Pezizomycotina	Sordariomycetes	Hypocreales	Hypocreaceae	Trichoderma	longipile/spirale	SAP		2.49727	3.51743	2.60739	8.66286	-0.65053	-0.584248	2.00487
13	OTU_13	MK626971	Basidiomycota	Basidiomycota i.s.	Wallemiomycetes	Geminibasidiales	Geminibasidiaceae	Geminibasidium	sp.	SAP		1.45064	10.257	1.68442	12.0089	-1.31636	6.7905	4.06957
14	OTU_14	MK626972	Basidiomycota	Agaricomycotina	Agaricomycetes	Thelephorales	Thelephoraceae	Tomentella	sp.	SYM	C/SD/MDS	0.872548	38.0181	0.0193325	0.294493	0.7631	-0.378663	-0.479594
15	OTU_15	MK626973	Ascomycota	Pezizomycotina	Leotiomycetes	Helotiales	Helotiales i.s.	Tetracladium	maxilliforme	SAP		1.4621	1.35201	2.07045	3.45736	-1.7992	6.52828	-0.00466722
16	OTU_16	MK626974	Mortierellomycota	Mortierellomycotina	Mortierellomycetes	Mortierellales	Mortierellaceae	Mortierella	exigua/gamsii	SAP		1.47484	5.81935	1.87525	0.957284	7.53714	1.8913	1.42846
17	OTU_17	MK626975	Basidiomycota	Agaricomycotina	Agaricomycetes	Boletales	Boletaceae	Suillellus	luridus	SYM	LD	4.63916	52.4382	0.672271	12.781	1.04856	-1.55319	-0.945437
18	OTU_18	MK626976	Ascomycota	Pezizomycotina	Leotiomycetes	Helotiales	Hyaloscyphaceae	Hyaloscyphaceae		SAP		1.10756	2.79547	0.782497	2.26813	-1.3206	1.43791	8.46253
20	OTU_20	MK626977	Ascomycota	Pezizomycotina	Leotiomycetes	Leotiomycetes i.s.	Leotiomycetes i.s.	Leotiomycetes		NA		0.737526	1.16047	0.692851	1.28956	0.206521	13.4554	15.2564
21	OTU_21	MK626978	Ascomycota	Pezizomycotina	Pezizomycotina i.s.	Pezizomycotina i.s.	Pezizomycotina i.s.	Pezizomycotina		NA		1.10565	8.80693	0.713119	2.98972	0.922042	0.654237	1.35739
22	OTU_22	MK626979	Mortierellomycota	Mortierellomycotina	Mortierellomycetes	Mortierellales	Mortierellaceae	Mortierella	alpina	SAP		0.253697	1.62556	0.519326	7.58782	-0.394461	0.121515	-1.28446
23	OTU_23	MK626980	Ascomycota	Pezizomycotina	Sordariomycetes	Sordariomycetes i.s.	Sordariomycetes i.s.	Sordariomycetes		NA		0.911399	0.611756	0.6506	0.647859	1.4945	3.05106	6.49191
24	OTU_24	MK626981	Basidiomycota	Pucciniomycotina	Microbotryomycetes	Microbotryomycetes i.s.	Microbotryomycetes i.s.	Microbotryomycetes		NA		1.11096	3.31208	1.19861	2.4574	-1.49837	-0.391599	-1.15354
25	OTU_25	MK626982	Ascomycota	Pezizomycotina	Eurotiomycetes	Eurotiales	Elaphomycetaceae	Elaphomyces	barrioi	SYM	SD	0.741772	30.8887	0.27767	4.03927	0.0992308	5.50858	-0.263052
26	OTU_26	MK626983	Ascomycota	Pezizomycotina	Sordariomycetes	Hypocreales	Nectriaceae	Volutella	ciliata/rosea	PAT		0.442431	0.827156	0.569216	1.77222	0.46966	-1.48026	0.274848
27	OTU_27	MK626984	Ascomycota	Pezizomycotina	Leotiomycetes	Helotiales	Hyaloscyphaceae	Hyaloscyphaceae[ECM]		SYM	SD (C)	0.975938	0.729913	0.515117	0.414231	5.0333	-0.062742	-0.714168
28	OTU_28	MK626985	Mucoromycota	Mucoromycotina	Mucoromycotina i.s.	Mucorales	Mucoraceae	Mucor	hiemalis	SAP		1.44427	25.2417	0.06704	0.504957	-0.400675	-0.0863874	-0.558799
29	OTU_29	MK626986	Ascomycota	Pezizomycotina	Sordariomycetes	Hypocreales	Nectriaceae	Neonectria	coccinea/faginata/punicea	PAT		0.00254759	0.0340386	0.183658	0.760004	15.6501	-1.04268	0.303754
30	OTU_30	MK626987	Basidiomycota	Agaricomycotina	Agaricomycetes	Cantharellales	Clavulinaceae	Clavulina	cristata	SYM	C	0.562804	8.0101	0.654654	18.5766	10.9099	0.788206	0.253163
31	OTU_31	MK626988	Ascomycota	Pezizomycotina	Sordariomycetes	Hypocreales	Nectriaceae	Fusicolla	merismoides	PAT		0.167079	1.45911	0.996246	9.05961	-0.294228	-0.411292	-0.753738
32	OTU_32	MK626989	Ascomycota	Pezizomycotina	Sordariomycetes	Hypocreales	Nectriaceae	Fusarium	acuminatum/avenaceum/tricinctum	PAT		0.499327	3.50716	0.919384	13.2397	-0.161219	0.600798	1.66671
33	OTU_33	MK626990	Ascomycota	Pezizomycotina	Sordariomycetes	Hypocreales	Clavicipitaceae	Metarhizium	carneum	SAP		0.469605	0.422366	0.567034	0.604156	1.55272	-0.934053	1.4408
34	OTU_34	MK626991	Ascomycota	Pezizomycotina	Dothideomycetes	Pleosporales	Sporormiaceae	Preussia	sp.	SAP		0.513126	0.449947	0.496876	0.533988	-0.0944044	1.06012	0.11738
35	OTU_35	MK626992	Ascomycota	Pezizomycotina	Leotiomycetes	Leotiomycetes i.s.	Leotiomycetes i.s.	Leotiomycetes		NA		0.387445	1.02174	0.355	0.859302	1.64469	1.56521	7.93389
36	OTU_36	MK626993	Ascomycota	Pezizomycotina	Leotiomycetes	Leotiales	Leotiaceae	Alatospora	acuminata	SAP		0.491684	0.798233	0.557212	1.26761	1.34135	-1.46442	3.87857
37	OTU_37	MK626994	Ascomycota	Pezizomycotina	Dothideomycetes	Pleosporales	Didymellaceae	Epicoccum	nigrum	SAP		0.598683	2.95154	0.64639	2.00327	0.541166	0.744154	0.157858
38	OTU_38	MK626995	Basidiomycota	Agaricomycotina	Tremellomycetes	Tremellales	Trichosporonaceae	Apiotrichum	porosum/xylopini	SAP		0.0356662	1.25578	0.0612715	1.18025	0.478103	-1.63425	-1.18776
40	OTU_40	MK626996	Basidiomycota	Agaricomycotina	Tremellomycetes	Filobasidiales	Piskurozymaceae	Solicoccozyma	terricola	SAP		0.441369	0.764679	0.807131	1.8964	4.80102	6.37525	3.06982
41	OTU_41	MK626997	Basidiomycota	Agaricomycotina	Agaricomycetes	Agaricales	Inocybaceae	Inocybe	umbrinella	SYM	SD (C/MDF)	0.00700586	0.093077	0.0160584	0.532153	-0.463265	0.961678	1.244
42	OTU_42	MK626998	Basidiomycota	Agaricomycotina	Agaricomycetes	Agaricales	Inocybaceae	Inocybe	obsoleta	SYM	SD (C/MDF)	0.520557	5.88538	0.682717	4.42551	0.0278274	1.47925	-0.371371
44	OTU_44	MK626999	Basidiomycota	Agaricomycotina	Agaricomycetes	Sebacinales	Sebacinaceae	Sebacinaceae		SYM	SD (C)	0.152431	0.356672	0.873703	6.48277	1.34845	0.632393	-0.428202
45	OTU_45	MK627000	Basidiomycota	Agaricomycotina	Agaricomycetes	Sebacinales	Sebacinaceae	Sebacinaceae		SYM	SD (C)	0.0222914	0.434133	0.92827	20.1542	3.16023	-1.20901	-0.903603
46	OTU_46	MK627001	Mortierellomycota	Mortierellomycotina	Mortierellomycetes	Mortierellales	Mortierellaceae	Mortierella	aff. sclerotiella	SAP		0.181728	0.256001	0.843457	1.13579	13.6773	-1.2641	0.423944
47	OTU_47	MK627002	Mortierellomycota	Mortierellomycotina	Mortierellomycetes	Mortierellales	Mortierellaceae	Mortierella	aff. elongata	SAP		0.267072	3.08609	0.546922	4.65594	1.49178	19.7661	7.00816
48	OTU_48	MK627003	Basidiomycota	Agaricomycotina	Agaricomycetes	Agaricales	Inocybaceae	Inocybe	petiginosa	SYM	SD (C/MDF)	0.0779137	1.5496	0.330835	17.4523	-1.41028	2.91504	2.52431
49	OTU_49	MK627004	Ascomycota	Pezizomycotina	Leotiomycetes	Helotiales	Hyaloscyphaceae	Hyaloscyphaceae		SAP		0.510791	0.896976	0.453066	0.395783	1.68474	5.82879	2.4971
50	OTU_50	MK627005	Ascomycota	Pezizomycotina	Dothideomycetes	Pleosporales	Lophiostomataceae	Lophiostoma	aff. arundinis	SAP		0.578939	7.9456	0.0768622	0.500185	0.259825	1.24597	-1.12237
51	OTU_51	MK627006	Mortierellomycota	Mortierellomycotina	Mortierellomycetes	Mortierellales	Mortierellaceae	Mortierella	horticola/minutissima	SAP		0.777226	1.94852	0.37558	0.136482	2.9234	5.09356	4.90545
53	OTU_53	MK627007	Ascomycota	Saccharomycotina	Saccharomycetes	Saccharomycetales	Saccharomycetales i.s.	Saccharomycetales		SAP		0.174722	0.312481	0.608817	2.62119	6.61162	3.35321	4.35857
54	OTU_54	MK627008	Basidiomycota	Agaricomycotina	Agaricomycetes	Sebacinales	Sebacinaceae	Helvellosebacina	helvelloides	SAP		0.205718	8.53078	0.00654809	0.125542	-1.30342	-0.0112364	-1.59991
55	OTU_55	MK627009	Mortierellomycota	Mortierellomycotina	Mortierellomycetes	Mortierellales	Mortierellaceae	Mortierella	pseudozygospora	SAP		0.198712	1.12641	0.320545	1.45643	-0.337417	7.93325	20.0199
56	OTU_56	MK627010	Basidiomycota	Agaricomycotina	Agaricomycetes	Agaricales	Hymenogastraceae	Hymenogaster	citrinus	SYM	SD	0.0363031	0.194126	0.572023	5.75929	2.34542	2.19513	0.306836
57	OTU_57	MK627011	Ascomycota	Pezizomycotina	Leotiomycetes	Helotiales	Hyaloscyphaceae	Hyaloscyphaceae[ECM]		SYM	SD (C)	0.264737	1.07516	0.279074	2.19518	2.309	10.8778	2.47929
58	OTU_58	MK627012	Ascomycota	Pezizomycotina	Sordariomycetes	Hypocreales	Bionectriaceae	Bionectria	sp.	SAP		0.262826	1.2455	0.278762	2.06321	-0.120685	0.169933	-0.48121
59	OTU_59	MK627013	Basidiomycota	Pucciniomycotina	Microbotryomycetes	Microbotryomycetes i.s.	Chrysozymaceae	Chrysozymaceae		SAP		0.989525	2.30684	0.692695	2.19111	0.254124	0.731102	0.0699654
61	OTU_61	MK627014	Ascomycota	Pezizomycotina	Leotiomycetes	Helotiales	Helotiales i.s.	Xenopolyscytalum	aff. pinea	SAP		0.363668	0.618602	0.274396	1.01319	-0.143816	0.686676	2.72886
62	OTU_62	MK627015	Ascomycota	Pezizomycotina	Dothideomycetes	Pleosporales	Melanommataceae	Melanommataceae		PAT		0.314202	1.68653	0.245554	1.3519	-2.37428	-1.46779	1.70183
63	OTU_63	MK627016	Ascomycota	Pezizomycotina	Sordariomycetes	Sordariales	Lasiosphaeriaceae	Apodus	deciduus	SAP		0.462599	1.28894	0.661825	3.55444	-1.63117	0.183727	1.68164
64	OTU_64	MK627017	Ascomycota	Pezizomycotina	Leotiomycetes	Helotiales	Hyaloscyphaceae	Polyphilus	frankenii	SAP		0.518222	0.997064	0.290922	0.403776	-0.573661	-1.93968	3.22439
65	OTU_65	MK627018	Basidiomycota	Agaricomycotina	Agaricomycetes	Sebacinales	Sebacinales i.s.	Sebacinales		SYM	C/SD	0.125256	1.393	0.246645	1.71639	0.815455	2.40608	0.846896
66	OTU_66	MK627019	Basidiomycota	Agaricomycotina	Agaricomycetes	Agaricales	Hygrophoraceae	Hygrophorus	discoxanthus	SYM	C/SD	0.599107	5.04048	0.0277514	0.0951243	10.5654	2.20952	-2.36497
67	OTU_67	MK627020	Ascomycota	Pezizomycotina	Leotiomycetes	Helotiales	Dermateaceae	Pezicula	ericae/heterochroma/melanigena	SAP		0.232043	0.282114	0.19769	0.193988	-0.358508	-0.00526747	-0.184235
68	OTU_68	MK627021	Ascomycota	Pezizomycotina	Leotiomycetes	Helotiales	Helotiales i.s.	Chalara	sp.	SAP		0.358573	0.564128	0.222323	0.320732	2.92893	-1.14218	0.288828
69	OTU_69	MK627022	Ascomycota	Pezizomycotina	Sordariomycetes	Sordariales	Lasiosphaeriaceae	Schizothecium	sp.	SAP		0.28809	1.38542	0.613182	7.0756	-1.65819	1.73837	-0.641776
70	OTU_70	MK627023	Ascomycota	Pezizomycotina	Leotiomycetes	Leotiomycetes i.s.	Myxotrichaceae	Geomyces	auratus	SAP		0.340315	0.578481	0.275955	0.294541	-0.2404	0.530135	1.25528
71	OTU_71	MK627024	Ascomycota	Pezizomycotina	Leotiomycetes	Helotiales	Helotiaceae	Helotiaceae		SAP		0.0545608	0.333651	0.0776417	2.00012	0.514443	1.43958	-0.382613
72	OTU_72	MK627025	Basidiomycota	Agaricomycotina	Agaricomycetes	Sebacinales	Sebacinaceae	Sebacina	epigaea	SYM	SD (C)	0.409312	15.9445	0.0255687	0.153428	1.11105	0.931231	-0.0292806
73	OTU_73	MK627026	Ascomycota	Pezizomycotina	Pezizomycotina i.s.	Pezizomycotina i.s.	Pezizomycotina i.s.	Pezizomycotina		NA		0.252636	0.324766	0.280477	0.309948	0.264404	1.86358	-1.44182
74	OTU_74	MK627027	Ascomycota	Pezizomycotina	Leotiomycetes	Helotiales	Helotiales i.s.	Helotiales		NA		0.260491	1.10504	0.0902702	0.290946	1.19874	0.731419	2.59528
75	OTU_75	MK627028	Basidiomycota	Agaricomycotina	Agaricomycetes	Agaricales	Inocybaceae	Inocybe	melliolens/rimosa	SYM	SD (C/MDF)	0.00743046	0.180442	0.624408	20.9138	0.253885	0.961372	1.23197
76	OTU_76	MK627029	Ascomycota	Pezizomycotina	Dothideomycetes	Pleosporales	Melanommataceae	Pleotrichocladium	opacum	PAT		0.166655	0.940019	0.193013	1.6153	-0.755227	12.4006	4.68865
77	OTU_77	MK627030	Ascomycota	Pezizomycotina	Sordariomycetes	Sordariomycetes i.s.	Sordariomycetes i.s.	Sordariomycetes		NA		0.106786	0.397016	0.0961946	0.398843	-0.631709	-1.48487	-0.529034
78	OTU_78	MK627031	Ascomycota	Pezizomycotina	Dothideomycetes	Mytilinidiales	Gloniaceae	Cenococcum	geophilum	SYM	SD	0.986765	7.50886	0.559862	2.37066	-1.74684	-1.47258	2.18301
81	OTU_81	MK627032	Ascomycota	Pezizomycotina	Dothideomycetes	Dothideomycetes i.s.	Dothideomycetes i.s.	Dothideomycetes		NA		0.406977	1.92002	0.219049	0.22725	-0.0931139	0.419765	-0.900011
82	OTU_82	MK627033	Basidiomycota	Agaricomycotina	Agaricomycetes	Boletales	Paxillaceae	Melanogaster	variegatus	SYM	LD	0.708441	11.2239	0.36186	0.380759	-2.98762	0.434758	0.753886
83	OTU_83	MK627034	Ascomycota	Pezizomycotina	Leotiomycetes	Helotiales	Helotiaceae	Meliniomyces	sp.	SAP		0.34541	0.668199	0.242279	1.48168	2.18269	14.7918	2.5606
84	OTU_84	MK627035	Basidiomycota	Agaricomycotina	Agaricomycetes	Agaricales	Agaricales i.s.	Agaricales		NA		0.161772	0.483554	0.260209	0.491325	1.89134	0.922211	5.02045
85	OTU_85	MK627036	Ascomycota	Pezizomycotina	Eurotiomycetes	Eurotiales	Trichocomaceae	Sagenomella	humicola/verticillata	SAP		0.490198	0.589847	0.345646	0.347574	0.666056	2.06686	1.14361
86	OTU_86	MK627037	Basidiomycota	Agaricomycotina	Agaricomycetes	Cantharellales	Clavulinaceae	Clavulina	cinerea/cristata	SYM	C	0.547943	9.19428	0.104614	4.82456	1.26388	0.332097	1.35433
87	OTU_87	MK627038	Basidiomycota	Agaricomycotina	Agaricomycetes	Agaricales	Inocybaceae	Inocybe	sp.	SYM	SD (C/MDF)	0.14224	5.70823	0.00592447	0.153199	1.0766	-0.989839	-0.0117373
88	OTU_88	MK627039	Ascomycota	Pezizomycotina	Leotiomycetes	Helotiales	Helotiales i.s.	Tetracladium	globosum	SAP		0.219729	0.382935	0.21406	0.262451	2.41013	2.17498	0.0378714
89	OTU_89	MK627040	Ascomycota	Pezizomycotina	Leotiomycetes	Helotiales	Helotiales i.s.	Tetracladium	globosum	SAP		0.185549	0.334839	0.106329	0.205303	1.21535	0.282866	1.31777
90	OTU_90	MK627041	Basidiomycota	Agaricomycotina	Agaricomycetes	Polyporales	Ganodermataceae	Ganoderma	applanatum	SAP		0.208265	0.124509	0.13486	0.0855457	1.36301	-1.36746	0.848905
91	OTU_91	MK627042	Ascomycota	Pezizomycotina	Sordariomycetes	Hypocreales	Hypocreaceae	Trichoderma	viride/rufa/martiale	SAP		0.0753661	0.34211	0.0558147	0.13243	-0.743081	1.32955	-0.233311
92	OTU_92	MK627043	Ascomycota	Pezizomycotina	Pezizomycotina i.s.	Pezizomycotina i.s.	Pezizomycotina i.s.	Pezizomycotina		NA		0.210813	1.61081	0.164326	0.392608	0.897895	7.05052	3.67808
93	OTU_93	MK627044	Ascomycota	Pezizomycotina	Sordariomycetes	Sordariales	Chaetomiaceae	Humicola	sp.	SAP		0.178331	0.136381	0.236667	0.162836	-0.428616	2.35589	3.5258
94	OTU_94	MK627045	Ascomycota	Pezizomycotina	Leotiomycetes	Leotiomycetes i.s.	Pseudeurotiaceae	Pseudeurotium	bakeri/hygrophilum	SAP		0.185337	1.005	0.188492	0.955584	0.949304	1.17931	2.49455
95	OTU_95	MK627046	Ascomycota	Pezizomycotina	Leotiomycetes	Helotiales	Helotiales i.s.	Helotiales		NA		0.197013	0.460463	0.184906	0.429426	1.86603	-0.132755	3.87756
96	OTU_96	MK627047	Basidiomycota	Agaricomycotina	Agaricomycetes	Agaricales	Hygrophoraceae	Hygrophorus	eburneus	SYM	C/SD	0.691458	29.192	0.0106017	0.384705	0.301075	-0.837442	1.83578
97	OTU_97	MK627048	Basidiomycota	Agaricomycotina	Agaricomycetes	Agaricales	Inocybaceae	Inocybe	sp.	SYM	SD (C/MDF)	0.202533	0.908921	0.49937	4.4398	0.377058	2.59679	0.359731
98	OTU_98	MK627049	Ascomycota	Pezizomycotina	Eurotiomycetes	Chaetothyriales	Herpotrichiellaceae	Cladophialophora	chaetospira	SAP		0.389568	0.795253	0.403331	0.426829	-0.0937785	1.89804	1.42734
100	OTU_100	MK627050	Ascomycota	Pezizomycotina	Leotiomycetes	Helotiales	Hyaloscyphaceae	Hyaloscyphaceae		SAP		0.03694	0.845716	0.212501	8.59407	-0.02285	0.761973	1.34843
101	OTU_101	MK627051	Ascomycota	Pezizomycotina	Sordariomycetes	Microascales	Ceratocystidaceae	Thielaviopsis	thielavioides	PAT		0.142453	0.531608	0.116307	0.287791	1.38932	6.608	1.07963
102	OTU_102	MK627052	Ascomycota	Pezizomycotina	Sordariomycetes	Sordariales	Lasiosphaeriaceae	Lasiosphaeriaceae		SAP		0.179817	0.278761	0.174148	0.340378	-1.17097	-0.886168	0.713979
103	OTU_103	MK627053	Ascomycota	Pezizomycotina	Leotiomycetes	Helotiales	Helotiales i.s.	Rhexocercosporidium	sp.	PAT		0.232255	0.228413	0.236667	0.294221	-0.701339	1.13859	0.322255
104	OTU_104	MK627054	Basidiomycota	Agaricomycotina	Tremellomycetes	Filobasidiales	Piskurozymaceae	Solicoccozyma	fuscescens/phenolicus/terreus	SAP		0.184275	3.53719	0.106017	0.487912	0.47733	-1.38128	-0.793566
105	OTU_105	MK627055	Ascomycota	Pezizomycotina	Leotiomycetes	Helotiales	Hyaloscyphaceae	Hyaloscyphaceae		SAP		0.109546	1.85064	0.0678195	0.840779	1.88115	0.926577	-0.516955
108	OTU_108	MK627056	Ascomycota	Pezizomycotina	Leotiomycetes	Helotiales	Helotiaceae	Helotiaceae		SAP		0.249876	4.52819	0.016682	0.554118	-0.16998	-2.76333	0.36964
109	OTU_109	MK627057	Ascomycota	Pezizomycotina	Leotiomycetes	Helotiales	Helotiales i.s.	Cadophora	sp.	SAP		0.131413	0.11878	0.178514	0.319613	1.33821	5.10599	3.18223
110	OTU_110	MK627058	Ascomycota	Pezizomycotina	Sordariomycetes	Hypocreales	Clavicipitaceae	Metapochonia	sp.	SAP		0.147548	0.417956	0.167288	1.38392	0.00102194	0.728681	-0.286048
111	OTU_111	MK627059	Ascomycota	Pezizomycotina	Sordariomycetes	Hypocreales	Bionectriaceae	Bionectria	compactiuscula	SAP		0.287028	1.30389	0.169939	0.449268	0.1411	-2.05724	-1.87667
112	OTU_112	MK627060	Ascomycota	Pezizomycotina	Pezizomycotina i.s.	Pezizomycotina i.s.	Pezizomycotina i.s.	Pezizomycotina		NA		0.259429	1.7002	0.165573	0.714618	-1.56664	1.41491	0.321399
113	OTU_113	MK627061	Basidiomycota	Agaricomycotina	Agaricomycetes	Agaricales	Inocybaceae	Inocybe	splendens	SYM	SD (C/MDF)	0.0394876	0.500722	0.315712	5.4476	1.79499	-0.733354	0.489961
114	OTU_114	MK627062	Ascomycota	Pezizomycotina	Sordariomycetes	Coniochaetales	Coniochaetaceae	Coniochaeta	sp.	SAP		0.022716	0.0560826	0.288896	13.5145	-0.184665	-0.86413	0.0280766
115	OTU_115	MK627063	Basidiomycota	Agaricomycotina	Agaricomycetes	Cantharellales	Clavulinaceae	Clavulina	sp.	SYM	C	0.34074	3.16879	0.625811	2.12363	-0.414923	-0.900466	-0.710313
116	OTU_116	MK627064	Ascomycota	Pezizomycotina	Leotiomycetes	Helotiales	Helotiaceae	Hymenoscyphus	sp.	SAP		0.0144363	0.535824	0		1.00025	0	0
117	OTU_117	MK627065	Ascomycota	Pezizomycotina	Leotiomycetes	Helotiales	Helotiales i.s.	Helotiales		NA		0.106999	0.19654	0.0695345	0.198754	0.655873	-0.443163	1.71928
118	OTU_118	MK627066	Mortierellomycota	Mortierellomycotina	Mortierellomycetes	Mortierellales	Mortierellaceae	Mortierella	sp.	SAP		0.0993559	0.14033	0.401928	0.498442	10.5948	1.38456	10.3562
119	OTU_119	MK627067	Ascomycota	Pezizomycotina	Leotiomycetes	Helotiales	Helotiales i.s.	Helotiales		NA		0.11358	0.137251	0.149047	0.156139	2.03666	1.68907	2.71267
120	OTU_120	MK627068	Ascomycota	Pezizomycotina	Sordariomycetes	Sordariales	Sordariales i.s.	Sordariales		NA		0.0948976	3.31972	0.00140316	0.0374004	1.41492	-1.00025	1.00025
121	OTU_121	MK627069	Ascomycota	Pezizomycotina	Leotiomycetes	Helotiales	Helotiales i.s.	Helotiales		NA		0.118038	0.749442	0.0394445	0.124661	2.39362	0.446229	7.53553
122	OTU_122	MK627070	Basidiomycota	Pucciniomycotina	Agaricostilbomycetes	Agaricostilbales	Agaricostilbales i.s.	Agaricostilbales		SAP		0.228221	0.491024	0.22435	0.818838	-1.23456	0.238168	-0.192443
123	OTU_123	MK627071	Ascomycota	Pezizomycotina	Eurotiomycetes	Chaetothyriales	Herpotrichiellaceae	Cladophialophora	sp.	SAP		0.364517	0.828601	0.360301	0.372483	0.0498804	2.51199	1.16022
124	OTU_124	MK627072	Ascomycota	Pezizomycotina	Dothideomycetes	Pleosporales	Pleosporales i.s.	Pleosporales		NA		0.197226	0.568657	0.177422	0.877252	1.38532	5.41173	-1.13593
125	OTU_125	MK627073	Basidiomycota	Agaricomycotina	Agaricomycetes	Agaricales	Hygrophoraceae	Hygrophorus	unicolor	SYM	C/SD	0.102965	0.414392	0.035235	0.177924	1.57412	-1.3662	-1.42429
126	OTU_126	MK627074	Basidiomycota	Agaricomycotina	Agaricomycetes	Agaricales	Inocybaceae	Inocybe	corydalina	SYM	SD (C/MDF)	0.0709078	2.91695	0.301992	16.9974	1.76529	1.81651	-0.70107
127	OTU_127	MK627075	Ascomycota	Pezizomycotina	Sordariomycetes	Hypocreales	Hypocreaceae	Trichoderma	cf. moravicum	SAP		0.136296	0.92203	0.150762	0.90851	-1.12472	0.450417	-0.588639
128	OTU_128	MK627076	Ascomycota	Pezizomycotina	Leotiomycetes	Helotiales	Helotiales i.s.	Helotiales		NA		0.174085	0.776872	0.062051	0.474056	0.939315	10.6547	2.67832
129	OTU_129	MK627077	Ascomycota	Pezizomycotina	Dothideomycetes	Pleosporales	Leptosphaeriaceae	Paraleptosphaeria	sp.	PAT		0.0855565	0.552964	0.0919851	0.789229	-0.191812	2.99126	2.71863
130	OTU_130	MK627078	Mortierellomycota	Mortierellomycotina	Mortierellomycetes	Mortierellales	Mortierellaceae	Mortierella	sp.	SAP		0.032694	0.0336535	0.236043	0.244037	15.4784	0.116864	0.886058
132	OTU_132	MK627079	Ascomycota	Pezizomycotina	Leotiomycetes	Helotiales	Helotiales i.s.	Leptodontidium	irregulare	SAP		0.102753	0.564375	0.0366381	0.103607	0.415083	2.44698	2.92868
133	OTU_133	MK627080	Ascomycota	Pezizomycotina	Leotiomycetes	Helotiales	Helotiales i.s.	Helotiales		NA		0.0991436	0.209065	0.0723409	0.0965978	-1.12722	0.414836	2.42857
134	OTU_134	MK627081	Ascomycota	Taphrinomycotina	Archaeorhizomycetes	Archaeorhizomycetales	Archaeorhizomycetaceae	Archaeorhizomyces	sp.	SAP		0.063902	1.35514	0.078733	1.22377	1.26679	2.34853	0.580804
135	OTU_135	MK627082	Mortierellomycota	Mortierellomycotina	Mortierellomycetes	Mortierellales	Mortierellaceae	Mortierella	sp.	SAP		0.10063	0.384716	0.326469	1.24257	2.7763	9.76336	11.4343
136	OTU_136	MK627083	Ascomycota	Pezizomycotina	Eurotiomycetes	Chaetothyriales	Herpotrichiellaceae	Herpotrichiellaceae		SAP		0.284905	0.344961	0.177734	0.187025	1.99443	0.124827	-0.247932
137	OTU_137	MK627084	Ascomycota	Saccharomycotina	Saccharomycetes	Saccharomycetales	Saccharomycetales i.s.	Saccharomycetales		SAP		0.0836458	0.452484	0.150606	0.408061	2.99823	1.25938	-1.62671
139	OTU_139	MK627085	Basidiomycota	Agaricomycotina	Agaricomycetes	Agaricales	Inocybaceae	Inocybe	sp.	SYM	SD (C/MDF)	0.0152855	0.184275	0.0749913	1.52973	-1.00025	0.0799233	0.496372
140	OTU_140	MK627086	Ascomycota	Pezizomycotina	Sordariomycetes	Hypocreales	Bionectriaceae	Ijuhya	dentifera	SAP		0.128016	0.0979708	0.0985332	0.0897866	0.279855	1.10408	-0.978736
141	OTU_141	MK627087	Ascomycota	Pezizomycotina	Leotiomycetes	Leotiomycetes i.s.	Leotiomycetes i.s.	Leotiomycetes		NA		0.0868303	0.409267	0.105237	0.901393	-0.958856	-0.713935	0.904836
142	OTU_142	MK627088	Ascomycota	Pezizomycotina	Leotiomycetes	Leotiomycetes i.s.	Leotiomycetes i.s.	Leotiomycetes		NA		0.212723	0.333619	0.132365	0.490916	3.89229	-1.41698	-0.739339
143	OTU_143	MK627089	Ascomycota	Pezizomycotina	Sordariomycetes	Sordariales	Sordariales i.s.	Sordariales		NA		0.35093	2.99205	0.187556	2.5858	0.0320349	0.202516	0.0705179
144	OTU_144	MK627090	Ascomycota	Pezizomycotina	Leotiomycetes	Leotiomycetes i.s.	Myxotrichaceae	Oidiodendron	pilicola	SAP		0.174085	0.449859	0.295444	0.558156	1.54204	3.20167	5.21554
145	OTU_145	MK627091	Ascomycota	Pezizomycotina	Sordariomycetes	Chaetosphaeriales	Chaetosphaeriaceae	Chaetosphaeria	vermicularioides	SAP		0.0549854	0.157944	0.179137	2.85342	1.20844	-0.342002	-1.25461
146	OTU_146	MK627092	Ascomycota	Pezizomycotina	Sordariomycetes	Hypocreales	Nectriaceae	Cosmospora	arxii/viridescens	SAP		0.0460689	0.259572	0.564851	25.4403	-0.64158	-1.69577	-0.0136975
147	OTU_147	MK627093	Basidiomycota	Agaricomycotina	Agaricomycetes	Agaricales	Inocybaceae	Inocybe	erubescens	SYM	SD (C/MDF)	0.0203807	0.481224	0.000155907	0.00982214	0.801704	0	-1.00025
148	OTU_148	MK627094	Basidiomycota	Agaricomycotina	Agaricomycetes	Agaricales	Inocybaceae	Inocybe	sp.	SYM	SD (C/MDF)	0.0481919	1.80548	0.148891	3.26953	0.648954	0.820289	-0.35152
149	OTU_149	MK627095	Ascomycota	Pezizomycotina	Leotiomycetes	Thelebolales	Thelebolaceae	Thelebolus	ellipsoideus/globosus/microsporus	SAP		0.0991436	0.0715088	0.0703141	0.242767	6.02167	-0.889385	1.56692
150	OTU_150	MK627096	Ascomycota	Pezizomycotina	Sordariomycetes	Sordariomycetes i.s.	Sordariomycetes i.s.	Sordariomycetes		NA		0.248177	0.963502	0.144994	1.10462	1.29524	1.81603	0.00219715
151	OTU_151	MK627097	Ascomycota	Pezizomycotina	Leotiomycetes	Leotiales	Leotiaceae	Leotiaceae		SAP		0.166018	0.830486	0.145305	0.404408	-1.30668	0.342717	-1.10946
152	OTU_152	MK627098	Ascomycota	Pezizomycotina	Leotiomycetes	Helotiales	Vibrisseaceae	Vibrisseaceae		SAP		0.110608	0.684553	0.0540997	0.360809	-2.28509	-1.13795	0.398397
154	OTU_154	MK627099	Ascomycota	Pezizomycotina	Leotiomycetes	Helotiales	Helotiaceae	Roesleria	subterranea	PAT		0.00827966	0.0810111	0.331614	20.3175	-1.11656	-0.579486	0.905172
155	OTU_155	MK627100	Ascomycota	Pezizomycotina	Pezizomycotina i.s.	Pezizomycotina i.s.	Pezizomycotina i.s.	Pezizomycotina		NA		0.133748	0.601016	0.115995	0.218082	-0.266882	0.144889	1.31938
156	OTU_156	MK627101	Basidiomycota	Agaricomycotina	Agaricomycetes	Thelephorales	Thelephoraceae	Tomentella	aff. stuposa	SYM	C/SD/MDS	0.0312079	0.398255	0.0110694	0.193691	0.0410153	1.80767	-1.12942
157	OTU_157	MK627102	Basidiomycota	Agaricomycotina	Agaricomycetes	Thelephorales	Thelephoraceae	Tomentella	sp.	SYM	C/SD/MDS	0.106786	2.43043	0.102899	3.41851	0.278336	1.55244	-0.387801
158	OTU_158	MK627103	Ascomycota	Pezizomycotina	Sordariomycetes	Chaetosphaeriales	Chaetosphaeriaceae	Chaetosphaeria	aff. vermicularioides	SAP		0.167292	3.84675	0.035235	0.0672828	2.3083	1.1398	-0.186633
159	OTU_159	MK627104	Basidiomycota	Agaricomycotina	Agaricomycetes	Sebacinales	Sebacinaceae	Sebacinaceae		SYM	SD (C)	0.0261128	0.188943	0.0475516	0.983066	0.0477342	0.434906	-0.462734
160	OTU_160	MK627105	Ascomycota	Pezizomycotina	Pezizomycotina i.s.	Pezizomycotina i.s.	Pezizomycotina i.s.	Pezizomycotina		NA		0.0906516	0.270638	0.0210474	0.110885	4.62352	-1.01865	-0.443588
161	OTU_161	MK627106	Ascomycota	Pezizomycotina	Pezizomycetes	Pezizales	Pezizales i.s.	Pezizales		NA		0.014224	0.498826	0.174928	10.7433	-1.41404	-0.973325	1.00025
162	OTU_162	MK627107	Ascomycota	Pezizomycotina	Dothideomycetes	Dothideomycetes i.s.	Dothideomycetes i.s.	Dothideomycetes		NA		0.0647512	0.16337	0.104458	0.222227	2.01836	4.7136	-0.0304523
164	OTU_164	MK627108	Ascomycota	Pezizomycotina	Sordariomycetes	Sordariales	Lasiosphaeriaceae	Lasiosphaeriaceae		SAP		0.128653	0.446814	0.236667	1.04097	-0.855101	1.17241	0.867315
165	OTU_165	MK627109	Ascomycota	Pezizomycotina	Leotiomycetes	Helotiales	Helotiales i.s.	Helotiales		NA		0.0883163	0.461915	0.0522288	0.24613	-2.15993	-1.63554	-1.14599
166	OTU_166	MK627110	Ascomycota	Pezizomycotina	Eurotiomycetes	Eurotiales	Eurotiales i.s.	Eurotiales		SAP		0.175783	2.92283	0.169003	1.89106	0.383645	3.09533	1.85328
167	OTU_167	MK627111	Ascomycota	Pezizomycotina	Leotiomycetes	Helotiales	Helotiales i.s.	Helotiales		NA		0.1053	0.215808	0.0506698	0.50279	2.85271	1.30478	-1.28958
168	OTU_168	MK627112	Basidiomycota	Agaricomycotina	Agaricomycetes	Agaricales	Cortinariaceae	Cortinarius	sp.	SYM	MDF, rarely SD	0.0779137	0.809806	0.126129	5.02801	-0.606651	2.2678	-0.939609
169	OTU_169	MK627113	Ascomycota	Pezizomycotina	Sordariomycetes	Xylariales	Xylariales i.s.	Xylariales		SAP		0.3694	15.7675	0.00342995	0.0364822	-0.186047	0.369402	1.02083
170	OTU_170	MK627114	Basidiomycota	Agaricomycotina	Agaricomycetes	Sebacinales	Sebacinaceae	Sebacina	sp.	SYM	SD (C)	0.0169839	0.268388	0.192701	3.39321	2.48064	-0.728825	-1.60019
171	OTU_171	MK627115	Ascomycota	Pezizomycotina	Sordariomycetes	Sordariomycetes i.s.	Sordariomycetes i.s.	Sordariomycetes		NA		0.0995682	0.616447	0.0682873	2.45065	2.78558	1.36242	1.96435
172	OTU_172	MK627116	Ascomycota	Pezizomycotina	Pezizomycetes	Pezizales	Pezizales i.s.	Pezizales		NA		0.012101	0.20339	0.137042	2.93859	1.86552	0.0335578	-1.54655
173	OTU_173	MK627117	Ascomycota	Pezizomycotina	Sordariomycetes	Xylariales	Xylariales i.s.	Phialemoniopsis	curvata	SAP		0.00254759	0.0257236	0.00280633	0.0260191	-0.0231527	0.817496	0.870146
174	OTU_174	MK627118	Ascomycota	Pezizomycotina	Eurotiomycetes	Eurotiomycetes i.s.	Eurotiomycetes i.s.	Eurotiomycetes		SAP		0.132475	2.01293	0.0244774	0.576176	-0.327937	0.0724547	1.64022
175	OTU_175	MK627119	Basidiomycota	Agaricomycotina	Agaricomycetes	Agaricales	Hymenogastraceae	Hymenogaster	griseus	SYM	SD	0.112518	0.653043	0.267069	1.87518	1.19236	-0.359217	1.91661
177	OTU_177	MK627120	Basidiomycota	Agaricomycotina	Agaricomycetes	Sebacinales	Sebacinaceae	Sebacinaceae		SYM	SD (C)	0.000212299	0.00976575	0.160896	7.69075	2.31332	-0.971268	1.26868
178	OTU_178	MK627121	Ascomycota	Pezizomycotina	Sordariomycetes	Hypocreales	Nectriaceae	Nectriaceae		PAT		0.090227	0.503784	0.050358	0.147875	-0.255034	0.00299752	0.789213
179	OTU_179	MK627122	Chytridiomycota	Chytridiomycota i.s.	Chytridiomycetes	Rhizophydiales	Rhizophydiaceae	Rhizophydium	sp.	SAP		0.136508	0.0917144	0.141252	0.150314	1.88522	5.90181	8.64865
180	OTU_180	MK627123	Ascomycota	Pezizomycotina	Leotiomycetes	Helotiales	Hyaloscyphaceae	Hyaloscyphaceae		SAP		0.0827966	0.989204	0.0149671	0.154244	-1.2469	1.22574	1.27634
181	OTU_181	MK627124	Ascomycota	Pezizomycotina	Leotiomycetes	Leotiomycetidae i.s.	Leotiomycetidae i.s.	Leohumicola	sp.	NA		0.0505271	0.350188	0.0622069	0.756968	-0.616766	-0.464792	3.63669
182	OTU_182	MK627125	Ascomycota	Pezizomycotina	Sordariomycetes	Hypocreales	Nectriaceae	Nectriaceae		PAT		0.163895	0.413229	0.0916733	0.2487	0.957014	0.62674	5.3704
183	OTU_183	MK627126	Mortierellomycota	Mortierellomycotina	Mortierellomycetes	Mortierellales	Mortierellaceae	Mortierella	gamsii	SAP		0.146062	1.12341	0.0210474	0.0524945	3.58113	-0.487639	1.85169
185	OTU_185	MK627127	Ascomycota	Pezizomycotina	Sordariomycetes	Amphisphaeriales	Bartaliniaceae	Bartaliniaceae		SAP		0.0645389	0.328675	0.0434981	0.555435	-0.0817415	-1.31835	0.882616
186	OTU_186	MK627128	Ascomycota	Pezizomycotina	Sordariomycetes	Sordariales	Sordariales i.s.	Sordariales		NA		0.100842	0.303174	0.0965064	0.79586	-1.95847	1.22414	1.64234
187	OTU_187	MK627129	Fungi i.s.	Fungi i.s.	Fungi i.s.	Fungi i.s.	Fungi i.s.	Fungus		NA		0.059656	0.627054	0.0829425	0.703073	-1.20441	-0.115898	5.63964
188	OTU_188	MK627130	Fungi i.s.	Fungi i.s.	Fungi i.s.	Fungi i.s.	Fungi i.s.	Fungus		NA		0.0486164	0.443009	0.053632	0.134269	-1.71641	0.430048	2.26401
189	OTU_189	MK627131	Ascomycota	Pezizomycotina	Eurotiomycetes	Eurotiales	Aspergillaceae	Penicillium	swiecickii	SAP		0.00934115	0.0378278	0.122231	0.129078	19.5007	0.12036	-0.189737
190	OTU_190	MK627132	Basidiomycota	Agaricomycotina	Agaricomycetes	Thelephorales	Bankeraceae	Phellodon	sp.	SYM	MDM	0.00169839	0.0606644	0.137198	8.48472	0.577742	1.42789	1.03476
191	OTU_191	MK627133	Basidiomycota	Agaricomycotina	Agaricomycetes	Sebacinales	Sebacinales i.s.	Sebacinales		SYM	C/SD	0.00360908	0.0451073	0.0916733	2.19927	0.766254	6.08591	-0.905948
192	OTU_192	MK627134	Ascomycota	Pezizomycotina	Leotiomycetes	Helotiales	Helotiales i.s.	Helotiales		NA		0.0989313	0.168677	0.0506698	0.0896062	0.378785	-1.5332	0.669675
193	OTU_193	MK627135	Basidiomycota	Pucciniomycotina	Agaricostilbomycetes	Agaricostilbales	Agaricostilbales i.s.	Agaricostilbales		SAP		0.0887409	0.115069	0.108979	0.129823	0.637903	3.74086	1.60831
194	OTU_194	MK627136	Ascomycota	Pezizomycotina	Leotiomycetes	Helotiales	Helotiales i.s.	Helotiales		NA		0.0999928	0.0842939	0.0656368	0.16784	1.90243	0.0577947	0.308554
195	OTU_195	MK627137	Ascomycota	Pezizomycotina	Leotiomycetes	Helotiales	Helotiales i.s.	Helotiales		NA		0.100417	1.52077	0.0773299	1.15387	-0.766463	7.39965	1.92939
197	OTU_197	MK627138	Ascomycota	Pezizomycotina	Leotiomycetes	Helotiales	Hyaloscyphaceae	Hyaloscyphaceae		SAP		0.0832212	2.04562	0.0205797	0.176562	-1.07236	-0.387311	-0.531934
198	OTU_198	MK627139	Ascomycota	Pezizomycotina	Dothideomycetes	Pleosporales	Pleosporales i.s.	Pleosporales		NA		0.102965	3.63876	0.0280633	0.523723	-0.110812	-1.86897	0.162216
200	OTU_200	MK627140	Basidiomycota	Agaricomycotina	Agaricomycetes	Agaricales	Cortinariaceae	Cortinarius	anomalus	SYM	MDF, rarely SD	0.0441582	0.165765	0.050358	0.192359	0.987901	-1.61882	-0.259825
201	OTU_201	MK627141	Ascomycota	Pezizomycotina	Leotiomycetes	Leotiomycetes i.s.	Myxotrichaceae	Gymnostellatospora	sp.	SAP		0.107636	0.0663604	0.0581533	0.0641781	3.87528	1.68733	1.90829
202	OTU_202	MK627142	Ascomycota	Pezizomycotina	Dothideomycetes	Pleosporales	Pleosporales i.s.	Pleosporineae		NA		0.051164	0.099666	0.0544115	0.246445	1.17848	1.00295	-0.273297
203	OTU_203	MK627143	Ascomycota	Pezizomycotina	Leotiomycetes	Helotiales	Helotiales i.s.	Helotiales		NA		0.173448	0.626102	0.211566	0.555053	-0.287233	0.459948	2.00726
204	OTU_204	MK627144	Ascomycota	Pezizomycotina	Sordariomycetes	Sordariomycetes i.s.	Sordariomycetes i.s.	Sordariomycetes		NA		0.0762153	0.275184	0.0283751	0.0874141	1.62349	0.782694	0.080434
206	OTU_206	MK627145	Basidiomycota	Agaricomycotina	Agaricomycetes	Sebacinales	Sebacinaceae	Sebacina	flagelliformis	SYM	SD (C)	0.012101	0.147723	0.159025	2.23584	0.769412	1.61098	1.49464
207	OTU_207	MK627146	Basidiomycota	Agaricomycotina	Agaricomycetes	Polyporales	Polyporales i.s.	Polyporales		NA		0.0908639	2.20754	0.0963505	2.10731	-0.459046	1.99668	1.97609
208	OTU_208	MK627147	Fungi i.s.	Fungi i.s.	Fungi i.s.	Fungi i.s.	Fungi i.s.	Fungus		NA		0.0231406	0.0598878	0.080448	0.290635	1.57603	0.783862	0.815182
210	OTU_210	MK627148	Ascomycota	Pezizomycotina	Sordariomycetes	Hypocreales	Nectriaceae	Fusarium	equiseti/incarnatum	PAT		0.146062	0.0641445	0.0971301	0.0889613	2.38286	2.75578	1.07969
211	OTU_211	MK627149	Ascomycota	Pezizomycotina	Sordariomycetes	Sordariales	Chaetomiaceae	Chaetomiaceae		SAP		0.0838581	0.118658	0.057062	0.0537871	-1.87725	0.0875819	-1.47666
212	OTU_212	MK627150	Ascomycota	Pezizomycotina	Leotiomycetes	Helotiales	Helotiaceae	Helotiaceae		SAP		0.0513763	0.140928	0.0316491	0.177988	1.5956	-0.461096	0.423906
213	OTU_213	MK627151	Basidiomycota	Agaricomycotina	Agaricomycetes	Agaricales	Agaricales i.s.	Agaricales		NA		0.493383	21.6755	0.000623628	0.0243215	1.4979	-1.02042	-1.4456
214	OTU_214	MK627152	Ascomycota	Pezizomycotina	Sordariomycetes	Sordariomycetes i.s.	Sordariomycetes i.s.	Hypocreomycetidae		NA		0.235227	1.46315	0.0689109	0.0793602	4.06696	2.73739	0.742736
215	OTU_215	MK627153	Ascomycota	Pezizomycotina	Leotiomycetes	Helotiales	Helotiales i.s.	Chalara	piceae-abietis	SAP		0.051164	0.426664	0.0215152	0.197279	0.912166	0.609621	-0.178096
217	OTU_217	MK627154	Ascomycota	Pezizomycotina	Pezizomycotina i.s.	Pezizomycotina i.s.	Pezizomycotina i.s.	Pezizomycotina		NA		0.0380015	0.123598	0.0470839	0.080384	0.560046	1.13966	3.13721
218	OTU_218	MK627155	Ascomycota	Pezizomycotina	Sordariomycetes	Hypocreales	Cordycipitaceae	Cordyceps	brongniartii	SAP		0.0583822	0.258775	0.108667	0.965798	0.0620602	-1.84723	-2.13647
219	OTU_219	MK627156	Ascomycota	Pezizomycotina	Leotiomycetes	Leotiomycetes i.s.	Leotiomycetes i.s.	Leotiomycetes		NA		0.0524378	1.15087	0.0380413	1.70795	-0.0441524	1.59107	0.6493
220	OTU_220	MK627157	Basidiomycota	Agaricomycotina	Agaricomycetes	Thelephorales	Thelephoraceae	Tomentella	sp.	SYM	C/SD/MDS	0.00509517	0.0531101	0.0701582	2.73824	-1.02036	1.23386	-0.564366
221	OTU_221	MK627158	Ascomycota	Pezizomycotina	Eurotiomycetes	Chaetothyriales	Herpotrichiellaceae	Cladophialophora	aff. chaetospira	SAP		0.172387	0.415016	0.168224	0.271578	1.05574	1.68907	2.40223
222	OTU_222	MK627159	Basidiomycota	Agaricomycotina	Agaricomycetes	Agaricales	Hymenogastraceae	Hebeloma	sinapizans	SYM	SD/MDF	0.039063	0.104426	0.166509	5.36352	1.34546	-0.527077	6.93185
223	OTU_223	MK627160	Ascomycota	Pezizomycotina	Leotiomycetes	Helotiales	Helotiales i.s.	Helotiales		NA		0.0471304	0.135351	0.0411594	0.220689	-0.3843	1.46071	-0.900632
224	OTU_224	MK627161	Fungi i.s.	Fungi i.s.	Fungi i.s.	Fungi i.s.	Fungi i.s.	Fungus		NA		0.0380015	0.26697	0.0927647	0.429901	0.463054	0.626153	0.0914148
225	OTU_225	MK627162	Basidiomycota	Agaricomycotina	Agaricomycetes	Sebacinales	Sebacinaceae	Sebacina	aff. incrustans	SYM	SD (C)	0.0354539	0.150903	0.178514	1.55206	0.647034	-1.09523	0.780923
226	OTU_226	MK627163	Basidiomycota	Agaricomycotina	Agaricomycetes	Agaricales	Inocybaceae	Inocybe	mixtilis	SYM	SD (C/MDF)	0.0193192	0.560394	0.0748354	1.26688	-0.376638	-1.33557	0.819652
227	OTU_227	MK627164	Ascomycota	Pezizomycotina	Dothideomycetes	Pleosporales	Dictyosporiaceae	Dictyosporium	cf. toruloides	SAP		0.0764276	0.166205	0.0609596	0.1103	-0.544624	0.307954	0.823091
228	OTU_228	MK627165	Ascomycota	Pezizomycotina	Leotiomycetes	Helotiales	Helotiales i.s.	Helotiales		NA		0.0522255	0.713083	0.00748354	0.0952072	0.767181	-1.58152	-0.358647
229	OTU_229	MK627166	Ascomycota	Pezizomycotina	Eurotiomycetes	Chaetothyriales	Herpotrichiellaceae	Herpotrichiellaceae		SAP		0.129927	1.84856	0.0604919	0.672432	0.658358	1.75754	-0.83111
230	OTU_230	MK627167	Ascomycota	Pezizomycotina	Leotiomycetes	Helotiales	Helotiales i.s.	Tetracladium	aff. setigerum	SAP		0.0609298	0.314446	0.0729645	0.240278	-0.832323	0.425118	11.8584
232	OTU_232	MK627168	Ascomycota	Pezizomycotina	Sordariomycetes	Sordariomycetes i.s.	Sordariomycetes i.s.	Hypocreomycetidae		NA		0.0624159	0.220906	0.0394445	0.408779	1.72876	0.894281	-0.163901
233	OTU_233	MK627169	Ascomycota	Pezizomycotina	Leotiomycetes	Helotiales	Helotiaceae	Idriella	aff. lunata	SAP		0.0384261	0.0843425	0.0322727	0.155671	0.951605	-0.0383459	4.18484
234	OTU_234	MK627170	Ascomycota	Pezizomycotina	Pezizomycotina i.s.	Pezizomycotina i.s.	Pezizomycotina i.s.	Pezizomycotina		NA		0.0416106	0.17811	0.0333641	0.186339	-0.698189	0.5717	-0.99211
235	OTU_235	MK627171	Ascomycota	Pezizomycotina	Sordariomycetes	Sordariales	Lasiosphaeriaceae	Lasiosphaeriaceae		SAP		0.059656	1.90282	0.021827	0.604794	0.36406	-0.0615621	-0.0979734
236	OTU_236	MK627172	Ascomycota	Pezizomycotina	Sordariomycetes	Xylariales	Xylariales i.s.	Xylariales		SAP		0.0993559	0.341682	0.0277514	0.196811	2.26466	-1.06918	-0.882713
237	OTU_237	MK627173	Ascomycota	Pezizomycotina	Sordariomycetes	Coniochaetales	Coniochaetaceae	Coniochaeta	sp.	SAP		0.0647512	1.18938	0.0654809	0.454851	-0.618057	1.37746	2.87862
238	OTU_238	MK627174	Ascomycota	Pezizomycotina	Pezizomycetes	Pezizales	Pyronemataceae	Scutellinia	cejpii	SAP		0.0401245	0.17047	0.0785771	0.197561	0.0917046	-0.535584	1.94049
239	OTU_239	MK627175	Fungi i.s.	Fungi i.s.	Fungi i.s.	Fungi i.s.	Fungi i.s.	Fungus		NA		0.0222914	0.287218	0.0517611	0.776657	-0.963424	1.37911	-0.175148
240	OTU_240	MK627176	Ascomycota	Pezizomycotina	Leotiomycetes	Helotiales	Helotiales i.s.	Helotiales		NA		0.0218668	0.891561	0.105861	4.91501	1.6331	-0.438144	1.1848
241	OTU_241	MK627177	Ascomycota	Pezizomycotina	Leotiomycetes	Helotiales	Helotiales i.s.	Helotiales		NA		0.0927746	1.54379	0.0756149	2.02926	0.672433	-0.0761218	-1.28544
242	OTU_242	MK627178	Fungi i.s.	Fungi i.s.	Fungi i.s.	Fungi i.s.	Fungi i.s.	Fungus		NA		0.0101903	0.069634	0.0718731	0.693017	1.81276	2.51787	-0.0154026
243	OTU_243	MK627179	Basidiomycota	Agaricomycotina	Tremellomycetes	Tremellales	Rhynchogastremataceae	Papiliotrema	aff. laurentii	SAP		0.0452197	0.188398	0.053632	0.153122	0.398692	1.96099	1.9939
244	OTU_244	MK627180	Basidiomycota	Agaricomycotina	Agaricomycetes	Thelephorales	Thelephoraceae	Tomentella	sp.	SYM	C/SD/MDS	0.0104026	0.132752	0.025101	0.335038	0.746819	0.603449	1.09781
245	OTU_245	MK627181	Ascomycota	Pezizomycotina	Eurotiomycetes	Chaetothyriales	Herpotrichiellaceae	Exophiala	cancerae	SAP		0.111669	0.312303	0.0489548	0.136243	0.356631	1.96425	1.76221
246	OTU_246	MK627182	Ascomycota	Pezizomycotina	Eurotiomycetes	Chaetothyriales	Herpotrichiellaceae	Cyphellophora	sp.	SAP		0.119949	1.07673	0.018397	0.0994792	-0.0615689	-0.855637	-1.66417
247	OTU_247	MK627183	Basidiomycota	Agaricomycotina	Agaricomycetes	Gomphales	Gomphaceae	Gautieria	sp.	SYM	MDM	0.057533	0.961443	0.0500461	1.72881	-0.10867	-0.329714	1.14787
248	OTU_248	MK627184	Ascomycota	Pezizomycotina	Sordariomycetes	Hypocreales	Nectriaceae	Atractium	sp.	PAT		0.00912885	0.160034	0.0559706	1.43459	1.56844	1.27666	0.277686
249	OTU_249	MK627185	Ascomycota	Pezizomycotina	Leotiomycetes	Helotiales	Helotiales i.s.	Helotiales		NA		0.024839	0.3991	0.0305578	0.648866	-2.30937	-0.859971	0.805667
250	OTU_250	MK627186	Ascomycota	Pezizomycotina	Dothideomycetes	Pleosporales	Pleosporales i.s.	Pleosporineae		NA		0.0864057	0.390653	0.0912056	0.887445	-0.748603	-0.453502	0.366797
251	OTU_251	MK627187	Basidiomycota	Pucciniomycotina	Spiculogloeomycetes	Spiculogloeales	Spiculogloeaceae	Phyllozyma	sp.	SAP		0.0441582	0.267272	0.0265042	0.125866	0.267749	0.0445792	1.13421
252	OTU_252	MK627188	Basidiomycota	Agaricomycotina	Agaricomycetes	Russulales	Meruliaceae	Scopuloides	hydnoides	SAP		0.00827966	0.18949	0.0926088	2.44887	-0.848314	1.23663	-0.129586
253	OTU_253	MK627189	Basidiomycota	Agaricomycotina	Agaricomycetes	Thelephorales	Thelephoraceae	Tomentella	sp.	SYM	C/SD/MDS	0.125893	3.86918	0.00358586	0.0506427	0.78299	-2.42998	0.876299
254	OTU_254	MK627190	Basidiomycota	Agaricomycotina	Agaricomycetes	Agaricales	Cortinariaceae	Cortinarius	cf. pseudobovinus	SYM	MDF, rarely SD	0.0564715	0.200557	0.0353909	0.115247	-0.810054	5.07802	-0.379551
255	OTU_255	MK627191	Basidiomycota	Basidiomycota i.s.	Wallemiomycetes	Geminibasidiales	Geminibasidiaceae	Geminibasidium	sp.	SAP		0.0176208	0.681203	0.248048	5.2078	0.447633	-0.498002	-0.433417
256	OTU_256	MK627192	Ascomycota	Pezizomycotina	Sordariomycetes	Sordariales	Lasiosphaeriaceae	Podospora	glutinans	SAP		0.0777014	0.2308	0.0799803	0.339467	-0.880679	1.51292	-1.28416
257	OTU_257	MK627193	Ascomycota	Pezizomycotina	Leotiomycetes	Leotiomycetes i.s.	Leotiomycetes i.s.	Leotiomycetes		NA		0.0464935	0.30292	0.0257247	0.159262	-1.10424	-0.966359	-0.44261
258	OTU_258	MK627194	Basidiomycota	Agaricomycotina	Agaricomycetes	Boletales	Boletaceae	Octaviania	asterosperma	SYM	LD	0.0675111	0.185768	0.0438099	0.0808625	-1.28433	-2.3995	1.31131
259	OTU_259	MK627195	Basidiomycota	Agaricomycotina	Agaricomycetes	Sebacinales	Sebacinaceae	Sebacina	cf. epigaea	SYM	SD (C)	0.045432	0.290278	0.109603	0.776031	-1.12728	-0.763068	-1.56213
260	OTU_260	MK627196	Basidiomycota	Agaricomycotina	Tremellomycetes	Tremellomycetes i.s.	Tremellomycetes i.s.	Tremellomycetes		NA		0.0399122	0.210813	0.0307137	0.350124	-0.215105	2.21359	1.52094
261	OTU_261	MK627197	Ascomycota	Pezizomycotina	Leotiomycetes	Helotiales	Helotiales i.s.	Leptodontidium	sp.	SAP		0.0265374	0.549715	0.00841898	0.136078	-1.30025	0.68283	0.745797
262	OTU_262	MK627198	Basidiomycota	Agaricomycotina	Agaricomycetes	Agaricales	Inocybaceae	Inocybe	rimosa	SYM	SD (C/MDF)	0.00467058	0.0624545	0.0963505	2.24888	-0.460053	1.47885	-0.639919
263	OTU_263	MK627199	Ascomycota	Pezizomycotina	Dothideomycetes	Pleosporales	Sporormiaceae	Preussia	intermedia	SAP		0.0970206	0.243216	0.0795126	0.223977	0.148587	-0.416451	0.445672
265	OTU_265	MK627200	Ascomycota	Taphrinomycotina	Archaeorhizomycetes	Archaeorhizomycetales	Archaeorhizomycetaceae	Archaeorhizomyces	sp.	SAP		0.0210176	0.410256	0.0129403	0.3298	-1.41404	1.07078	-1.06067
267	OTU_267	MK627201	Basidiomycota	Basidiomycota i.s.	Basidiomycota i.s.	Basidiomycota i.s.	Basidiomycota i.s.	Basidiomycota		NA		0.0256882	0.09611	0.0781094	0.327844	1.91143	-1.47029	0.198457
268	OTU_268	MK627202	Ascomycota	Pezizomycotina	Sordariomycetes	Glomerellales	Plectosphaerellaceae	Plectosphaerellaceae		PAT		0.069634	0.837456	0.0123167	0.048941	1.77425	-1.09276	2.10532
269	OTU_269	MK627203	Basidiomycota	Agaricomycotina	Agaricomycetes	Thelephorales	Thelephoraceae	Tomentella	pilosa	SYM	C/SD/MDS	0.178756	2.94433	0.00483312	0.0450571	6.4552	-0.752882	-0.215024
270	OTU_270	MK627204	Ascomycota	Pezizomycotina	Pezizomycotina i.s.	Pezizomycotina i.s.	Pezizomycotina i.s.	Pezizomycotina		NA		0.0509517	0.176381	0.0562824	0.408816	0.771147	2.07641	0.0529504
271	OTU_271	MK627205	Basidiomycota	Agaricomycotina	Agaricomycetes	Agaricales	Tricholomataceae	Tricholomataceae		NA		0.0704832	0.194236	0.113656	2.07061	-0.774506	0.900706	-0.435301
272	OTU_272	MK627206	Ascomycota	Pezizomycotina	Sordariomycetes	Hypocreales	Nectriaceae	Cylindrodendrum	album	PAT		0.00318448	0.146486	0.00187088	0.117866	0	1.23995	0
273	OTU_273	MK627207	Ascomycota	Pezizomycotina	Leotiomycetes	Helotiales	Helotiales i.s.	Helotiales		NA		0.034817	0.489031	0.0386649	0.609264	-0.93296	6.75915	3.99589
274	OTU_274	MK627208	Ascomycota	Pezizomycotina	Leotiomycetes	Helotiales	Helotiales i.s.	Helotiales		NA		0.0910762	4.03186	0.0271278	0.222094	2.44998	-0.48924	0.218256
275	OTU_275	MK627209	Basidiomycota	Agaricomycotina	Agaricomycetes	Agaricales	Cortinariaceae	Cortinarius	anfractoides	SYM	MDF, rarely SD	0.544334	22.985	0.011693	0.111902	-1.44864	0.412151	-1.18845
277	OTU_277	MK627210	Ascomycota	Pezizomycotina	Sordariomycetes	Hypocreales	Nectriaceae	Dactylonectria	vitis	PAT		0.0271743	0.871318	0.0470839	0.868518	2.00948	0.790392	0.754736
278	OTU_278	MK627211	Ascomycota	Pezizomycotina	Leotiomycetes	Helotiales	Helotiales i.s.	Helotiales		NA		0.0316325	0.48073	0.0313373	0.599563	1.57519	-0.373908	3.53256
279	OTU_279	MK627212	Basidiomycota	Agaricomycotina	Agaricomycetes	Agaricales	Agaricales i.s.	Agaricales		NA		0.0467058	0.662824	0.0291546	0.243668	1.60186	2.22508	0.362347
281	OTU_281	MK627213	Ascomycota	Pezizomycotina	Sordariomycetes	Sordariales	Lasiosphaeriaceae	Lasiosphaeriaceae		SAP		0.0197438	0.401802	0.0367941	1.06967	0.0590968	0.199715	0.194148
284	OTU_284	MK627214	Basidiomycota	Agaricomycotina	Agaricomycetes	Sebacinales	Sebacinaceae	Sebacina	incrustans	SYM	SD (C)	0.0564715	0.280231	0.026816	0.303272	-0.539179	-1.11078	1.02094
285	OTU_285	MK627215	Ascomycota	Pezizomycotina	Dothideomycetes	Pleosporales	Pleosporales i.s.	Pleosporales		NA		0.0314202	0.432694	0.0210474	0.0882676	-1.01757	0.833708	1.50168
286	OTU_286	MK627216	Ascomycota	Pezizomycotina	Dothideomycetes	Dothideomycetes i.s.	Dothideomycetes i.s.	Dothideomycetes		NA		0.0193192	0.0726762	0.065325	0.4547	0.523394	-1.40137	-0.669327
287	OTU_287	MK627217	Ascomycota	Pezizomycotina	Pezizomycotina i.s.	Pezizomycotina i.s.	Pezizomycotina i.s.	Pezizomycotina		NA		0.0386384	0.162567	0.0296223	0.102088	-0.493585	1.04931	-0.88363
288	OTU_288	MK627218	Basidiomycota	Agaricomycotina	Agaricomycetes	Thelephorales	Thelephoraceae	Tomentella	sp.	SYM	C/SD/MDS	0.0779137	0.373165	0.0240097	0.325352	2.90576	1.3844	-1.20566
290	OTU_290	MK627219	Basidiomycota	Agaricomycotina	Agaricomycetes	Hysterangiales	Hysterangiaceae	Hysterangium	sp.	SYM	MDM	0.0526501	0.849961	0.0204238	0.055059	-0.012268	1.13611	-1.46524
292	OTU_292	MK627220	Ascomycota	Pezizomycotina	Dothideomycetes	Minutisphaerales	Minutisphaeraceae	Minutisphaera	sp.	SAP		0.0152855	0.227791	0.0890229	2.00062	-0.431408	-1.15454	-0.822311
293	OTU_293	MK627221	Ascomycota	Pezizomycotina	Dothideomycetes	Pleosporales	Pleosporales i.s.	Pleosporales		NA		0.039063	0.065815	0.0311814	0.0432548	0.0528524	-0.695009	0.620055
294	OTU_294	MK627222	Basidiomycota	Agaricomycotina	Agaricomycetes	Thelephorales	Thelephoraceae	Tomentella	sp.	SYM	C/SD/MDS	0.00191069	0.0479796	0.078733	4.30878	-1.00025	1.00025	0
295	OTU_295	MK627223	Ascomycota	Pezizomycotina	Sordariomycetes	Sordariomycetidae i.s.	Sordariomycetidae i.s.	Sordariomycetidae		NA		0.0176208	0.162345	0.010134	0.0741422	-1.40877	1.89674	1.9852
296	OTU_296	MK627224	Ascomycota	Pezizomycotina	Sordariomycetes	Hypocreales	Stachybotryaceae	Memnoniella	aff. dichroa	SAP		0.0426721	1.827	0.0120048	0.479511	-1.62412	-1.47439	0.903008
297	OTU_297	MK627225	Ascomycota	Pezizomycotina	Leotiomycetes	Leotiales	Leotiaceae	Flagellospora	aff. fusarioides	SAP		0.0672988	0.463426	0.0291546	0.831359	1.51263	-0.738789	1.93415
298	OTU_298	MK627226	Ascomycota	Pezizomycotina	Pezizomycotina i.s.	Pezizomycotina i.s.	Pezizomycotina i.s.	Pezizomycotina		NA		0.0193192	0.0772815	0.0137198	0.0765362	-0.260874	0.692254	2.95837
299	OTU_299	MK627227	Ascomycota	Pezizomycotina	Pezizomycetes	Pezizales	Pyronemataceae	Pyronemataceae		NA		0.0418229	0.595607	0.0565942	0.573067	-1.03489	0.057568	2.57762
300	OTU_300	MK627228	Ascomycota	Pezizomycotina	Leotiomycetes	Helotiales	Helotiales i.s.	Helotiales		NA		0.0174085	0.0526812	0.072029	1.08763	0.402276	-1.3321	0.480985
301	OTU_301	MK627229	Ascomycota	Pezizomycotina	Dothideomycetes	Tubeufiales	Tubeufiaceae	Tubeufiaceae		SAP		0.0611421	1.42649	0.0154348	0.443455	2.1388	0.155878	-0.578129
302	OTU_302	MK627230	Ascomycota	Pezizomycotina	Leotiomycetes	Helotiales	Helotiales i.s.	Helotiales		NA		0.0386384	0.569255	0.0232301	0.095368	1.57733	6.23298	-0.999329
303	OTU_303	MK627231	Ascomycota	Pezizomycotina	Leotiomycetes	Leotiomycetes i.s.	Leotiomycetes i.s.	Leotiomycetes		NA		0.0346047	0.15706	0.0375736	0.0976062	-1.18364	0.23244	9.94986
305	OTU_305	MK627232	Mortierellomycota	Mortierellomycotina	Mortierellomycetes	Mortierellales	Mortierellaceae	Mortierella	simplex	SAP		0.0148609	0.0655336	0.0788889	0.407275	3.34213	1.26046	-0.456944
307	OTU_307	MK627233	Ascomycota	Pezizomycotina	Dothideomycetes	Pleosporales	Pleosporales i.s.	Pleosporineae		NA		0.0477673	0.666528	0.0361704	0.747967	-1.40823	1.02321	4.90892
308	OTU_308	MK627234	Basidiomycota	Agaricomycotina	Agaricomycetes	Thelephorales	Thelephoraceae	Tomentella	sp.	SYM	C/SD/MDS	0.0537116	0.579086	0.0954151	3.90024	-0.095333	-1.252	-0.435263
309	OTU_309	MK627235	Ascomycota	Pezizomycotina	Sordariomycetes	Sordariomycetidae i.s.	Sordariomycetidae i.s.	Atractospora	decumbens	SAP		0.0545608	0.508908	0.0202679	0.0514205	1.12165	-0.699391	2.08088
310	OTU_310	MK627236	Basidiomycota	Pucciniomycotina	Agaricostilbomycetes	Agaricostilbales	Agaricostilbales i.s.	Agaricostilbales		SAP		0.0275989	0.0945939	0.028531	0.0385891	2.58025	0.406774	-0.533831
312	OTU_312	MK627237	Fungi i.s.	Fungi i.s.	Fungi i.s.	Fungi i.s.	Fungi i.s.	Fungus		NA		0.0278112	0.254849	0.0346114	0.347341	0.431439	0.592403	2.09991
313	OTU_313	MK627238	Mucoromycota	Mucoromycotina	Mucoromycotina i.s.	Mucorales	Mucoraceae	Mucor	sp.	SAP		0.0220791	0.125673	0.0417831	0.129705	1.6075	0.893284	0.271685
314	OTU_314	MK627239	Ascomycota	Pezizomycotina	Dothideomycetes	Capnodiales	Davidiellaceae	Cladosporium	cladosporioides species complex	SAP		0.0320571	0.299465	0.0213593	0.104859	0.442198	-0.751938	-0.156078
315	OTU_315	MK627240	Mortierellomycota	Mortierellomycotina	Mortierellomycetes	Mortierellales	Mortierellaceae	Mortierella	globulifera	SAP		0.0252636	0.0611849	0.0473957	0.144944	0.511134	0.658469	-0.377233
317	OTU_317	MK627241	Basidiomycota	Agaricomycotina	Agaricomycetes	Hymenochaetales	Schizoporaceae	Hyphodontia	sp.	SAP		0.0407614	0.109637	0.0430303	0.0981807	-0.636303	-0.307606	1.5809
318	OTU_318	MK627242	Ascomycota	Pezizomycotina	Leotiomycetes	Helotiales	Helotiaceae	Hymenoscyphus	sp.	SAP		0.0324817	0.436878	0.0174616	0.110649	-0.0777406	-1.1692	-1.30506
319	OTU_319	MK627243	Ascomycota	Pezizomycotina	Sordariomycetes	Sordariomycetidae i.s.	Sordariomycetidae i.s.	Sordariomycetidae		NA		0.057533	0.0740226	0.055347	0.0865099	-1.7751	-0.629501	0.185642
320	OTU_320	MK627244	Mortierellomycota	Mortierellomycotina	Mortierellomycetes	Mortierellales	Mortierellaceae	Mortierella	sp.	SAP		0.0235652	0.0743276	0.0815394	0.512736	1.24597	1.5497	17.5862
321	OTU_321	MK627245	Ascomycota	Pezizomycotina	Leotiomycetes	Helotiales	Helotiales i.s.	Helotiales		NA		0.00573207	0.193459	0.00311814	0.0387897	-0.749418	-0.582419	-1.32262
323	OTU_323	MK627246	Basidiomycota	Agaricomycotina	Tremellomycetes	Tremellomycetes i.s.	Tremellomycetes i.s.	Tremellomycetes		NA		0.0178331	0.659961	0.0107576	0.216424	0.519336	-1.69273	0.429645
324	OTU_324	MK627247	Basidiomycota	Agaricomycotina	Agaricomycetes	Agaricales	Inocybaceae	Inocybe	glabripes	SYM	SD (C/MDF)	0.00849196	0.0578621	0.10134	1.14714	1.54965	0.59026	-0.039058
325	OTU_325	MK627248	Ascomycota	Pezizomycotina	Leotiomycetes	Helotiales	Helotiales i.s.	Helotiales		NA		0.0290849	0.0315845	0.0162143	0.0893227	1.70491	-0.122651	1.27634
326	OTU_326	MK627249	Fungi i.s.	Fungi i.s.	Fungi i.s.	Fungi i.s.	Fungi i.s.	Fungus		NA		0.00743046	0.0532931	0.0121607	0.100412	-1.64669	0.853359	2.16684
327	OTU_327	MK627250	Chytridiomycota	Chytridiomycota i.s.	Chytridiomycetes	Rhizophydiales	Rhizophydiales i.s.	Rhizophydiales		NA		0.00382138	0.0172434	0.0979096	0.281034	10.9763	-2.36771	0.520435
328	OTU_328	MK627251	Fungi i.s.	Fungi i.s.	Fungi i.s.	Fungi i.s.	Fungi i.s.	Fungus		NA		0.0144363	0.0536492	0.0109135	0.0438232	1.03258	1.28532	0.562865
329	OTU_329	MK627252	Basidiomycota	Agaricomycotina	Agaricomycetes	Agaricales	Cortinariaceae	Cortinarius	hinnuleoarmillatus	SYM	MDF, rarely SD	0.127167	0.903737	0.0188647	0.0861109	1.30127	0.686318	3.7129
330	OTU_330	MK627253	Ascomycota	Pezizomycotina	Dothideomycetes	Mytilinidiales	Gloniaceae	Cenococcum	geophilum	SYM	SD	0.0515886	1.19526	0.0159025	0.796819	-0.416971	-0.123461	1.32561
331	OTU_331	MK627254	Ascomycota	Pezizomycotina	Eurotiomycetes	Eurotiomycetes i.s.	Eurotiomycetes i.s.	Chaetothyriomycetidae		SAP		0.0607175	0.0946749	0.115683	0.156333	0.693489	0.812737	3.67264
332	OTU_332	MK627255	Ascomycota	Pezizomycotina	Leotiomycetes	Helotiales	Helotiales i.s.	Helotiales		NA		0.0312079	0.25354	0.0226065	0.144405	-0.336751	0.665318	-1.76368
333	OTU_333	MK627256	Ascomycota	Pezizomycotina	Leotiomycetes	Helotiales	Helotiales i.s.	Helotiales		NA		0.0745169	1.00667	0.0106017	0.0847767	2.10669	1.98467	0.0589752
334	OTU_334	MK627257	Ascomycota	Pezizomycotina	Eurotiomycetes	Chaetothyriales	Herpotrichiellaceae	Herpotrichiellaceae		SAP		0.0537116	0.23226	0.0438099	0.122905	-0.126583	1.09183	-1.14325
335	OTU_335	MK627258	Ascomycota	Pezizomycotina	Leotiomycetes	Helotiales	Helotiales i.s.	Helotiales		NA		0.00488287	0.118758	0.0129403	0.161255	1.47502	3.78842	-1.16893
336	OTU_336	MK627259	Ascomycota	Pezizomycotina	Eurotiomycetes	Eurotiomycetes i.s.	Eurotiomycetes i.s.	Eurotiomycetes		SAP		0.0193192	0.0544745	0.0381972	0.274951	-0.294646	-1.00923	-1.32112
337	OTU_337	MK627260	Ascomycota	Pezizomycotina	Dothideomycetes	Pleosporales	Phaeosphaeriaceae	Ophiosphaerella		PAT		0.0995682	3.87342	0.00561265	0.241067	0	-1.00025	0.987454
338	OTU_338	MK627261	Ascomycota	Pezizomycotina	Pezizomycotina i.s.	Pezizomycotina i.s.	Pezizomycotina i.s.	Pezizomycotina		NA		0.0278112	0.0877362	0.0386649	0.0874286	1.19591	0.488917	1.86853
339	OTU_339	MK627262	Ascomycota	Pezizomycotina	Leotiomycetes	Helotiales	Helotiales i.s.	Helotiales		NA		0.0309956	0.500165	0.0088867	0.101222	-0.144364	-2.39317	0.871144
340	OTU_340	MK627263	Ascomycota	Pezizomycotina	Leotiomycetes	Leotiomycetes i.s.	Pseudeurotiaceae	Pseudeurotium	aff. hygrophilum	SAP		0.0503148	1.84707	0.0252569	0.0610963	2.96403	1.29283	0.931862
341	OTU_341	MK627264	Mortierellomycota	Mortierellomycotina	Mortierellomycetes	Mortierellales	Mortierellaceae	Mortierella	echinula	SAP		0.00424598	0.141434	0.0678195	1.13168	-0.0308518	5.06337	-1.64038
342	OTU_342	MK627265	Basidiomycota	Agaricomycotina	Agaricomycetes	Thelephorales	Thelephoraceae	Tomentella	sp.	SYM	C/SD/MDS	0.106999	2.13185	0.0341436	0.714848	1.08541	0.847496	-1.77651
343	OTU_343	MK627266	Ascomycota	Pezizomycotina	Sordariomycetes	Xylariales	Xylariaceae	Xylaria	sp.	SAP		0.0125256	0.112792	0.0346114	0.435975	-1.1152	-0.293106	0.489721
345	OTU_345	MK627267	Ascomycota	Pezizomycotina	Leotiomycetes	Helotiales	Helotiales i.s.	Helotiales		NA		0.0229283	0.419801	0.0021827	0.0904706	1.92902	1.29896	1.34874
346	OTU_346	MK627268	Ascomycota	Pezizomycotina	Dothideomycetes	Capnodiales	Capnodiales i.s.	Capnodiales		SAP		0.0363031	0.149545	0.0126285	0.0552469	1.35717	-0.561233	3.35696
347	OTU_347	MK627269	Ascomycota	Pezizomycotina	Sordariomycetes	Coniochaetales	Coniochaetaceae	Coniochaeta	sp.	SAP		0.0583822	0.783874	0.0840339	1.96391	1.02133	-2.36173	-0.230352
348	OTU_348	MK627270	Mucoromycota	Mucoromycotina	Mucoromycotina i.s.	Mucoromycotina i.s.	Mucoromycotina i.s.	Mucoromycotina		SAP		0.00615667	0.0382284	0.0257247	0.185749	2.0819	-0.822497	1.25777
349	OTU_349	MK627271	Ascomycota	Pezizomycotina	Leotiomycetes	Helotiales	Helotiales i.s.	Helotiales		NA		0.0830089	0.398464	0.0372618	0.106481	-0.599597	0.75674	2.21701
350	OTU_350	MK627272	Ascomycota	Taphrinomycotina	Archaeorhizomycetes	Archaeorhizomycetales	Archaeorhizomycetaceae	Archaeorhizomyces	sp.	SAP		0.00912885	0.176741	0.0572179	1.14518	-0.707253	1.28142	0.563328
351	OTU_351	MK627273	Ascomycota	Pezizomycotina	Leotiomycetes	Helotiales	Helotiales i.s.	Rhexocercosporidium	panacis	PAT		0.0394876	0.166618	0.046928	0.571612	0.527493	1.915	0.0116121
352	OTU_352	MK627274	Ascomycota	Pezizomycotina	Leotiomycetes	Leotiales	Leotiaceae	Leotiaceae		SAP		0.0653881	0.181083	0.0277514	0.197147	1.83294	1.41946	-0.523322
353	OTU_353	MK627275	Ascomycota	Pezizomycotina	Leotiomycetes	Helotiales	Helotiales i.s.	Helotiales		NA		0.00127379	0.0419644	0.0442776	1.22666	0.258582	-1.56559	0.888399
354	OTU_354	MK627276	Fungi i.s.	Fungi i.s.	Fungi i.s.	Fungi i.s.	Fungi i.s.	Fungus		NA		0.0197438	0.170268	0.0662605	0.874282	0.808127	3.64493	-1.10665
355	OTU_355	MK627277	Ascomycota	Pezizomycotina	Leotiomycetes	Helotiales	Dermateaceae	Pezicula	sp.	SAP		0.0197438	0.579476	0.00249451	0.0349232	1.01905	-0.706386	-0.774403
356	OTU_356	MK627278	Basidiomycota	Agaricomycotina	Agaricomycetes	Agaricales	Psathyrellaceae	Coprinellus	micaceus	SAP		0.0290849	0.0515406	0.0182411	0.034037	0.76083	-0.635533	-0.544976
357	OTU_357	MK627279	Ascomycota	Pezizomycotina	Leotiomycetes	Helotiales	Vibrisseaceae	Acephala	applanata	SAP		0.0335432	0.122695	0.0162143	0.0998764	0.750141	-0.703567	1.01921
358	OTU_358	MK627280	Dikarya i.s.	Dikarya i.s.	Dikarya i.s.	Dikarya i.s.	Dikarya i.s.	Dikarya		NA		0.00127379	0.0286604	0.0177734	0.223625	0.555415	-0.208404	0.481646
359	OTU_359	MK627281	Basidiomycota	Agaricomycotina	Agaricomycetes	Agaricales	Inocybaceae	Inocybe	aff. umbrinella	SYM	SD (C/MDF)	0.01847	0.55716	0.00530084	0.1385	-0.37531	-0.222719	0.705534
360	OTU_360	MK627282	Mucoromycota	Mucoromycotina	Mucoromycotina i.s.	Mucorales	Mucoraceae	Mucor	hiemalis	SAP		0.0991436	2.16989	0.0405358	1.99453	-0.0762988	0.949255	-0.956708
361	OTU_361	MK627283	Ascomycota	Pezizomycotina	Dothideomycetes	Pleosporales	Nigrogranaceae	Nigrograna	sp.	SAP		0.049041	0.172506	0.0205797	0.219045	0.303769	2.19054	0.0325812
363	OTU_363	MK627284	Ascomycota	Pezizomycotina	Sordariomycetes	Hypocreales	Hypocreaceae	Hypomyces	perniciosus	SAP		0.0284481	0.198366	0.0215152	0.11543	-0.609121	-1.76974	0.823798
364	OTU_364	MK627285	Ascomycota	Pezizomycotina	Leotiomycetes	Helotiales	Helotiales i.s.	Helotiales		NA		0.0242021	0.0396924	0.0255687	0.108405	-0.570565	-1.94374	-0.142102
365	OTU_365	MK627286	Ascomycota	Pezizomycotina	Sordariomycetes	Coniochaetales	Coniochaetaceae	Coniochaeta	sp.	SAP		0.01847	0.0566521	0.0207356	0.134337	0.0309833	-0.746588	0.673278
366	OTU_366	MK627287	Basidiomycota	Agaricomycotina	Agaricomycetes	Agaricales	Agaricaceae	Lycoperdon	perlatum	SAP		0.0259005	0.130968	0.0210474	0.288568	1.47388	0.743964	-1.86104
367	OTU_367	MK627288	Ascomycota	Pezizomycotina	Dothideomycetes	Pleosporales	Pleosporales i.s.	Massarineae		NA		0.00785506	0.104061	0.0392886	0.95622	0.405567	4.56649	2.02849
368	OTU_368	MK627289	Ascomycota	Pezizomycotina	Eurotiomycetes	Chaetothyriales	Herpotrichiellaceae	Herpotrichiellaceae		SAP		0.0307833	0.071268	0.0377295	0.0779664	0.845929	0.941807	4.00899
369	OTU_369	MK627290	Ascomycota	Pezizomycotina	Leotiomycetes	Helotiales	Helotiales i.s.	Helotiales		NA		0.0214422	0.480128	0.0154348	0.371089	-0.666034	0.742594	0.0553803
370	OTU_370	MK627291	Ascomycota	Pezizomycotina	Leotiomycetes	Helotiales	Helotiaceae	Meliniomyces	sp.	SAP		0.0963837	1.25285	0.122231	0.94486	0.168979	-0.103557	0.303198
371	OTU_371	MK627292	Basidiomycota	Agaricomycotina	Agaricomycetes	Agaricales	Inocybaceae	Inocybe	quietiodor	SYM	SD (C/MDF)	0.00806736	0.0948641	0.0767062	0.964864	1.09879	1.60417	1.03729
372	OTU_372	MK627293	Ascomycota	Pezizomycotina	Sordariomycetes	Hypocreales	Nectriaceae	Neonectria	ramulariae	PAT		1.35893	2.59542	2.78138	14.3469	-0.54424	-0.738156	1.62628
373	OTU_373	MK627294	Ascomycota	Pezizomycotina	Leotiomycetes	Helotiales	Helotiales i.s.	Chalara	hughesii	SAP		0.00785506	0.142894	0.0420949	1.99764	-0.79868	0.281721	-0.867632
374	OTU_374	MK627295	Ascomycota	Pezizomycotina	Leotiomycetes	Helotiales	Helotiales i.s.	Helotiales		NA		0.0762153	0.295863	0.0600242	0.150189	0.273509	0.764618	-0.279108
376	OTU_376	MK627296	Fungi i.s.	Fungi i.s.	Fungi i.s.	Fungi i.s.	Fungi i.s.	Fungus		NA		0.0171962	0.15859	0.0219829	0.252378	-0.621381	-0.592538	0.310213
377	OTU_377	MK627297	Ascomycota	Pezizomycotina	Leotiomycetes	Helotiales	Helotiales i.s.	Tetracladium	sp.	SAP		0.0261128	0.190078	0.0664164	0.564543	-0.518018	0.458602	1.65028
379	OTU_379	MK627298	Chytridiomycota	Chytridiomycota i.s.	Chytridiomycetes	Rhizophydiales	Rhizophydiales i.s.	Rhizophydiales		NA		0.0182577	0.0576219	0.0275955	0.0713393	0.396968	0.116692	8.0061
380	OTU_380	MK627299	Ascomycota	Pezizomycotina	Leotiomycetes	Helotiales	Dermateaceae	Dermateaceae		SAP		0.0174085	0.131532	0.00935442	0.0541725	-0.992878	0.581821	1.89254
381	OTU_381	MK627300	Ascomycota	Pezizomycotina	Leotiomycetes	Helotiales	Helotiales i.s.	Helotiales		NA		0.0337555	0.123195	0.011693	0.0517674	1.40947	-0.961223	3.71225
382	OTU_382	MK627301	Basidiomycota	Agaricomycotina	Agaricomycetes	Agaricales	Inocybaceae	Inocybe	sp.	SYM	SD (C/MDF)	0.00827966	0.130645	0.0380413	0.771653	1.32475	-0.435123	-1.34417
384	OTU_384	MK627302	Ascomycota	Pezizomycotina	Leotiomycetes	Leotiomycetes i.s.	Leotiomycetes i.s.	Leotiomycetes		NA		0.0339678	0.345697	0.0219829	0.652066	-1.19212	-1.25981	-1.85809
385	OTU_385	MK627303	Ascomycota	Pezizomycotina	Dothideomycetes	Pleosporales	Pleosporales i.s.	Pleosporales		NA		0.00721816	0.258667	0.0210474	0.395444	0.969559	1.11618	0.937018
386	OTU_386	MK627304	Ascomycota	Pezizomycotina	Leotiomycetes	Helotiales	Helotiales i.s.	Helotiales		NA		0.0222914	0.145435	0.0191766	0.112485	-0.41462	1.4977	-0.535391
387	OTU_387	MK627305	Ascomycota	Pezizomycotina	Sordariomycetes	Xylariales	Xylariales i.s.	Xylariales		SAP		0.0182577	0.0576219	0.016682	0.0367518	0.583934	-1.54899	0.140188
388	OTU_388	MK627306	Ascomycota	Pezizomycotina	Sordariomycetes	Glomerellales	Plectosphaerellaceae	Plectosphaerellaceae		PAT		0.0246267	0.095626	0.010134	0.0637036	4.10936	0.822549	0.65143
389	OTU_389	MK627307	Ascomycota	Pezizomycotina	Leotiomycetes	Helotiales	Helotiales i.s.	Chalara	sp.	SAP		0.0388507	0.114964	0.0261924	0.111719	1.08056	-1.99262	1.37756
391	OTU_391	MK627308	Ascomycota	Pezizomycotina	Leotiomycetes	Helotiales	Helotiaceae	Helotiaceae		SAP		0.0161347	0.722503	0.000155907	0.00982214	-1.00025	0	-1.00025
392	OTU_392	MK627309	Basidiomycota	Pucciniomycotina	Agaricostilbomycetes	Agaricostilbales	Chionosphaeraceae	Chionosphaeraceae		SAP		0.0297218	0.0887318	0.0241656	0.128724	0.749698	0.355715	2.67029
393	OTU_393	MK627310	Mortierellomycota	Mortierellomycotina	Mortierellomycetes	Mortierellales	Mortierellaceae	Mortierella	cystojenkinii	SAP		0.0352416	1.41494	0.00327405	0.0352127	1.58661	1.99073	1.05441
396	OTU_396	MK627311	Ascomycota	Pezizomycotina	Leotiomycetes	Helotiales	Helotiales i.s.	Helotiales		NA		0.024839	0.104535	0.0188647	0.0514764	0.688183	0.74563	0.769942
399	OTU_399	MK627312	Basidiomycota	Agaricomycotina	Agaricomycetes	Agaricales	Cortinariaceae	Cortinarius	aff. ferrugineovelatus	SYM	MDF, rarely SD	0.0235652	0.0772041	0.0219829	0.144106	-1.56678	0.884351	0.301742
400	OTU_400	MK627313	Chytridiomycota	Chytridiomycota i.s.	Chytridiomycetes	Rhizophydiales	Rhizophydiales i.s.	Rhizophydiales		NA		0.00233529	0.0167137	0.0491107	0.135151	9.00709	-0.326025	0.972577
401	OTU_401	MK627314	Ascomycota	Pezizomycotina	Dothideomycetes	Venturiales	Venturiales i.s.	Venturiales		SAP		0.0144363	0.0601056	0.0645455	0.691376	1.86128	0.470774	-2.05902
402	OTU_402	MK627315	Basidiomycota	Agaricomycotina	Agaricomycetes	Agaricales	Inocybaceae	Inocybe	sp.	SYM	SD (C/MDF)	0.0605052	0.406292	0.0394445	0.848523	-0.388859	-1.06516	0.106457
405	OTU_405	MK627316	Fungi i.s.	Fungi i.s.	Fungi i.s.	Fungi i.s.	Fungi i.s.	Fungus		NA		0.00849196	0.136689	0.016838	0.221342	-1.13981	1.33495	-1.76998
406	OTU_406	MK627317	Basidiomycota	Agaricomycotina	Tremellomycetes	Tremellales	Trimorphomycetaceae	Saitozyma	sp.	SAP		0.0127379	0.050789	0.0238538	0.0881221	-0.00345375	1.477	-0.668089
407	OTU_407	MK627318	Ascomycota	Pezizomycotina	Sordariomycetes	Sordariomycetes i.s.	Sordariomycetes i.s.	Sordariomycetes		NA		0.0129502	0.0536246	0.0123167	0.174488	-0.721447	-0.727729	-1.86545
408	OTU_408	MK627319	Ascomycota	Pezizomycotina	Sordariomycetes	Sordariomycetes i.s.	Sordariomycetes i.s.	Sordariomycetes		NA		0.0222914	0.141064	0.00732763	0.125784	-0.294109	1.08384	1.47272
409	OTU_409	MK627320	Ascomycota	Pezizomycotina	Sordariomycetes	Sordariales	Sordariales i.s.	Sordariales		NA		0.0133748	0.159736	0.0286869	1.41618	0.706163	-0.188683	-1.61185
410	OTU_410	MK627321	Zoopagomycota	Zoopagomycota i.s.	Zoopagomycota i.s.	Zoopagomycota i.s.	Zoopagomycota i.s.	Zoopagomycota		NA		0.0244144	0.045779	0.013408	0.0311451	1.04496	-0.438793	0.223291
412	OTU_412	MK627322	Basidiomycota	Agaricomycotina	Agaricomycetes	Sebacinales	Sebacinaceae	Sebacina	incrustans	SYM	SD (C)	0.0186823	0.0856337	0.0266601	0.159305	1.66706	1.05584	-1.34027
413	OTU_413	MK627323	Ascomycota	Pezizomycotina	Sordariomycetes	Sordariomycetes i.s.	Sordariomycetes i.s.	Hypocreomycetidae		NA		0.020593	0.115911	0.0227624	0.281363	-0.232242	-0.727672	-0.516016
415	OTU_415	MK627324	Ascomycota	Ascomycota i.s.	Ascomycota i.s.	Ascomycota i.s.	Ascomycota i.s.	Ascomycota		NA		0.01847	0.101152	0.0109135	0.0392618	1.74798	1.26216	2.40441
417	OTU_417	MK627325	Basidiomycota	Agaricomycotina	Tremellomycetes	Cystofilobasidiales	Mrakiaceae	Tausonia	pullulans	SAP		0.0137994	0.021047	0.0126285	0.0823478	0.459214	1.11297	1.67039
419	OTU_419	MK627326	Basidiomycota	Agaricomycotina	Agaricomycetes	Thelephorales	Thelephoraceae	Tomentella	sp.	SYM	C/SD/MDS	0.0101903	0.0866799	0.119269	2.62057	-0.556421	-0.386074	0.390758
421	OTU_421	MK627327	Ascomycota	Taphrinomycotina	Archaeorhizomycetes	Archaeorhizomycetales	Archaeorhizomycetaceae	Archaeorhizomyces	sp.	SAP		0.00275989	0.077832	0.0367941	0.624717	1.64394	0.446755	0.779722
423	OTU_423	MK627328	Ascomycota	Pezizomycotina	Sordariomycetes	Microascales	Microascaceae	Microascaceae		SAP		0.012101	0.125666	0.015123	0.184952	0.555959	0.449694	2.62845
424	OTU_424	MK627329	Mucoromycota	Mucoromycotina	Mucoromycotina i.s.	Umbelopsidales	Umbelopsidaceae	Umbelopsis	sp.	NA		0.0165593	0.0783601	0.0207356	0.382513	-0.109265	0.724463	2.39109
425	OTU_425	MK627330	Ascomycota	Pezizomycotina	Eurotiomycetes	Eurotiales	Aspergillaceae	Penicillium	biourgeianum	SAP		0.0131625	0.0457401	0.00358586	0.0489073	3.00439	-1.94258	-0.480956
427	OTU_427	MK627331	Basidiomycota	Agaricomycotina	Agaricomycetes	Sebacinales	Sebacinaceae	Sebacina	sp.	SYM	SD (C)	0.00382138	0.0571556	0.0830984	1.74723	0.847018	1.08962	-1.35582
428	OTU_428	MK627332	Ascomycota	Pezizomycotina	Sordariomycetes	Xylariales	Diatrypaceae	Lopadostoma	fagi	SAP		0.0339678	0.0987402	0.0173057	0.13668	0.316368	-0.988304	0.558607
429	OTU_429	MK627333	Ascomycota	Pezizomycotina	Leotiomycetes	Helotiales	Helotiales i.s.	Helotiales		NA		0.024839	0.131484	0.0135639	0.0744035	-1.05852	1.34531	-0.430131
430	OTU_430	MK627334	Ascomycota	Pezizomycotina	Sordariomycetes	Xylariales	Xylariaceae	Nemania	serpens	SAP		0.016347	0.0382083	0.0141875	0.0574132	1.75663	1.03759	-2.21261
431	OTU_431	MK627335	Basidiomycota	Agaricomycotina	Agaricomycetes	Boletales	Paxillaceae	Melanogaster	aff. broomeianus	SYM	LD	0.0615667	0.0790206	0.0765503	0.064951	0.131907	1.18391	1.00321
432	OTU_432	MK627336	Mortierellomycota	Mortierellomycotina	Mortierellomycetes	Mortierellales	Mortierellaceae	Mortierellaceae		SAP		0.000212299	0.00976575	0.0417831	0.571346	2.76808	2.51876	-0.993001
433	OTU_433	MK627337	Ascomycota	Pezizomycotina	Pezizomycetes	Pezizales	Pyronemataceae	Tarzetta	aff. catinus	SYM	C/SD	0.0161347	0.0379568	0.0344554	0.313512	-0.443059	0.91161	-0.182689
435	OTU_435	MK627338	Ascomycota	Ascomycota i.s.	Ascomycota i.s.	Ascomycota i.s.	Ascomycota i.s.	Ascomycota		NA		0.0218668	0.0421671	0.0291546	0.0890346	0.374061	1.3959	0.986542
436	OTU_436	MK627339	Ascomycota	Pezizomycotina	Leotiomycetes	Helotiales	Helotiales i.s.	Helotiales		NA		0.0307833	0.169672	0.0208915	0.132204	0.97232	1.63899	0.893197
437	OTU_437	MK627340	Ascomycota	Pezizomycotina	Leotiomycetes	Helotiales	Helotiales i.s.	Helotiales		NA		0.012101	0.150174	0.0177734	0.173385	-0.585321	-0.645971	1.27705
439	OTU_439	MK627341	Ascomycota	Pezizomycotina	Eurotiomycetes	Eurotiales	Aspergillaceae	Penicillium	Section Penicillium	SAP		0.00275989	0.0148936	0.00483312	0.0521383	-0.268441	1.51459	-0.747492
440	OTU_440	MK627342	Ascomycota	Pezizomycotina	Sordariomycetes	Chaetosphaeriales	Chaetosphaeriaceae	Chaetosphaeriaceae		SAP		0.0447951	0.0844467	0.0291546	0.113473	0.932655	1.63795	3.31705
441	OTU_441	MK627343	Ascomycota	Pezizomycotina	Leotiomycetes	Helotiales	Helotiales i.s.	Helotiales		NA		0.0562592	0.440346	0.0148112	0.106921	2.0144	-0.650247	0.547063
442	OTU_442	MK627344	Fungi i.s.	Fungi i.s.	Fungi i.s.	Fungi i.s.	Fungi i.s.	Fungus		NA		0.00658127	0.0503902	0.0445894	0.143389	5.04454	-1.19412	0.824859
443	OTU_443	MK627345	Ascomycota	Pezizomycotina	Dothideomycetes	Pleosporales	Pleosporales i.s.	Pleosporales		NA		0.0129502	0.278049	0.0204238	0.921702	-1.18451	0	1.43984
445	OTU_445	MK627346	Ascomycota	Taphrinomycotina	Archaeorhizomycetes	Archaeorhizomycetales	Archaeorhizomycetaceae	Archaeorhizomyces	sp.	SAP		0.00997805	0.112943	0.0173057	0.22837	0.118863	-0.989307	0.764903
446	OTU_446	MK627347	Basidiomycota	Pucciniomycotina	Microbotryomycetes	Microbotryomycetes i.s.	Microbotryomycetes i.s.	Microbotryomycetes		NA		0.0150732	0.0446545	0.0650132	0.91061	1.08397	-0.587515	2.38174
447	OTU_447	MK627348	Ascomycota	Pezizomycotina	Leotiomycetes	Leotiomycetes i.s.	Pseudeurotiaceae	Pseudeurotiaceae		SAP		0.0182577	0.125612	0.0212034	0.12069	-0.103614	-0.4717	-1.0117
449	OTU_449	MK627349	Ascomycota	Pezizomycotina	Leotiomycetes	Helotiales	Helotiales i.s.	Tetracladium	sp.	SAP		0.0110395	0.102557	0.00545675	0.0524159	-1.40231	1.12982	-0.679689
452	OTU_452	MK627350	Ascomycota	Pezizomycotina	Eurotiomycetes	Chaetothyriales	Herpotrichiellaceae	Cladophialophora	aff. chaetospira	SAP		0.0218668	0.0960292	0.026816	0.060666	-0.280143	-1.29363	0.451089
453	OTU_453	MK627351	Ascomycota	Pezizomycotina	Dothideomycetes	Pleosporales	Pleosporales i.s.	Pleosporales		NA		0.0188946	0.0854825	0.0247892	0.0903662	-1.67685	-0.310563	1.21632
456	OTU_456	MK627352	Basidiomycota	Agaricomycotina	Agaricomycetes	Agaricales	Mycenaceae	Mycena	cf. pura	SAP		0.0267497	0.0907696	0.0247892	0.0636326	-2.79867	0.423511	0.588653
457	OTU_457	MK627353	Ascomycota	Pezizomycotina	Sordariomycetes	Xylariales	Xylariales i.s.	Xylariales		SAP		0.0259005	0.214391	0.0215152	0.117021	-1.1653	0.883689	0.728359
458	OTU_458	MK627354	Mortierellomycota	Mortierellomycotina	Mortierellomycetes	Mortierellales	Mortierellaceae	Mortierella	aff. verticillata	SAP		0.32227	1.75696	0.152945	0.372027	-0.812145	-2.25448	5.60804
459	OTU_459	MK627355	Fungi i.s.	Fungi i.s.	Fungi i.s.	Fungi i.s.	Fungi i.s.	Fungus		NA		0.00934115	0.0323852	0.0240097	0.0695507	2.02895	0.220158	0.0867243
460	OTU_460	MK627356	Ascomycota	Pezizomycotina	Leotiomycetes	Helotiales	Helotiales i.s.	Helotiales		NA		0.0335432	0.81156	0.00327405	0.0846278	0.377956	0.077648	-1.17335
462	OTU_462	MK627357	Basidiomycota	Agaricomycotina	Tremellomycetes	Tremellales	Trichosporonaceae	Trichosporonaceae		SAP		0.00934115	0.0351065	0.0324287	0.246477	0.699028	1.41709	-1.3106
464	OTU_464	MK627358	Basidiomycota	Agaricomycotina	Agaricomycetes	Agaricales	Agaricaceae	Lycoperdon	echinatum	SAP		0.0150732	0.0280713	0.0130962	0.051286	-0.895835	-0.946484	0.161764
468	OTU_468	MK627359	Basidiomycota	Agaricomycotina	Agaricomycetes	Agaricales	Inocybaceae	Inocybe	hirtella	SYM	SD (C/MDF)	0.0271743	0.217444	0.0222947	0.160729	-2.82436	0.0389142	-0.356857
469	OTU_469	MK627360	Ascomycota	Pezizomycotina	Leotiomycetes	Helotiales	Helotiales i.s.	Helotiales		NA		0.0174085	0.266844	0.0204238	0.746515	-0.877012	0.902348	0.668883
471	OTU_471	MK627361	Ascomycota	Pezizomycotina	Eurotiomycetes	Chaetothyriales	Herpotrichiellaceae	Herpotrichiellaceae		SAP		0.140966	0.511664	0.10477	0.117984	4.89948	0.569878	0.587013
476	OTU_476	MK627362	Basidiomycota	Pucciniomycotina	Spiculogloeomycetes	Spiculogloeales	Spiculogloeaceae	Phyllozyma	sp.	SAP		0.00424598	0.0576179	0.0148112	0.436932	0.018374	10.6524	-0.746825
477	OTU_477	MK627363	Basidiomycota	Agaricomycotina	Agaricomycetes	Agaricales	Inocybaceae	Inocybe	cincinnata/phaeocomis	SYM	SD (C/MDF)	0.00403368	0.0805172	0.129091	6.42907	-1.31535	-0.291514	-0.662114
481	OTU_481	MK627364	Ascomycota	Pezizomycotina	Sordariomycetes	Sordariales	Sordariales i.s.	Sordariales		NA		0.032694	0.0296364	0.0205797	0.0572793	0.632135	1.24994	0.22596
482	OTU_482	MK627365	Chytridiomycota	Chytridiomycota i.s.	Chytridiomycetes	Rhizophydiales	Rhizophydiales i.s.	Rhizophydiales		NA		0.0193192	0.0606148	0.0212034	0.0487897	-1.96859	1.20607	-1.20558
483	OTU_483	MK627366	Mortierellomycota	Mortierellomycotina	Mortierellomycetes	Mortierellales	Mortierellaceae	Mortierella	exigua	SAP		0.012101	0.115513	0.0300901	0.115755	2.46095	1.06921	1.31353
485	OTU_485	MK627367	Fungi i.s.	Fungi i.s.	Fungi i.s.	Fungi i.s.	Fungi i.s.	Fungus		NA		0.0116764	0.0541787	0.0121607	0.0684312	-1.07601	-1.02587	-0.677401
489	OTU_489	MK627368	Chytridiomycota	Chytridiomycota i.s.	Chytridiomycetes	Rhizophydiales	Rhizophydiales i.s.	Rhizophydiales		NA		0.00658127	0.0317216	0.0982214	0.438788	8.9666	-1.02771	-0.579834
491	OTU_491	MK627369	Basidiomycota	Agaricomycotina	Agaricomycetes	Agaricales	Psathyrellaceae	Psathyrella	sphaerocystis/tenuicula	SAP		0.032694	1.16882	0.0149671	0.0775378	0.280399	2.46368	1.09107
492	OTU_492	MK627370	Ascomycota	Pezizomycotina	Sordariomycetes	Hypocreales	Bionectriaceae	Ijuhya	sp.	SAP		0.0148609	0.227463	0.0045213	0.0467452	-0.666469	0.906953	1.64319
493	OTU_493	MK627371	Ascomycota	Pezizomycotina	Dothideomycetes	Pleosporales	Pleosporales i.s.	Pleosporales		NA		0.030571	0.188946	0.0179293	0.241413	2.30554	-1.5386	-0.678965
495	OTU_495	MK627372	Basidiomycota	Agaricomycotina	Agaricomycetes	Agaricales	Mycenaceae	Mycena	aff. dura	SAP		0.0558346	0.716497	0.0212034	0.393179	1.14865	1.87593	2.06094
497	OTU_497	MK627373	Basidiomycota	Agaricomycotina	Agaricomycetes	Sebacinales	Sebacinaceae	Sebacina	sp.	SYM	SD (C)	0.00318448	0.0520274	0.0254128	1.44699	-0.109363	1.02779	1.2332
498	OTU_498	MK627374	Basidiomycota	Agaricomycotina	Agaricomycetes	Cantharellales	Ceratobasidiaceae	Rhizoctonia	butinii	PAT		0.0804613	2.713	0.00623628	0.0351726	1.40517	0.946761	0.925647
499	OTU_499	MK627375	Ascomycota	Pezizomycotina	Pezizomycetes	Pezizales	Pyronemataceae	Tricharina	sp.	SAP		0.0174085	0.0315083	0.00701582	0.0854474	5.12263	0.651569	-0.343408
500	OTU_500	MK627376	Basidiomycota	Agaricomycotina	Agaricomycetes	Agaricales	Inocybaceae	Inocybe	amethystina	SYM	SD (C/MDF)	0.00530747	0.224986	0.0537879	1.67762	2.64375	-0.980734	-1.4856
501	OTU_501	MK627377	Ascomycota	Pezizomycotina	Sordariomycetes	Glomerellales	Reticulascaceae	Reticulascus	sp.	PAT		0.026962	0.42755	0.00342995	0.103607	0.159367	0.9196	0.257609
504	OTU_504	MK627378	Ascomycota	Pezizomycotina	Dothideomycetes	Pleosporales	Pleosporales i.s.	Pleosporineae		NA		0.0150732	0.0454977	0.0230742	0.163273	-1.16035	0.864416	2.47828
505	OTU_505	MK627379	Basidiomycota	Agaricomycotina	Agaricomycetes	Sebacinales	Sebacinaceae	Sebacina	cf. epigaea	SYM	SD (C)	0.0301464	0.521035	0.00592447	0.35381	1.62111	0.343055	1.40134
506	OTU_506	MK627380	Ascomycota	Pezizomycotina	Sordariomycetes	Xylariales	Xylariaceae	Xylariaceae		SAP		0.0161347	0.22045	0.016682	0.247503	-0.623136	-1.26061	-1.53176
507	OTU_507	MK627381	Basidiomycota	Agaricomycotina	Agaricomycetes	Agaricales	Cortinariaceae	Cortinarius	prasinocyaneus	SYM	MDF, rarely SD	0.024839	1.04571	0.00342995	0.0319468	-0.625144	-0.280295	1.45467
509	OTU_509	MK627382	Ascomycota	Pezizomycotina	Dothideomycetes	Pleosporales	Pleosporales i.s.	Pleosporineae		NA		0.024839	0.148881	0.0191766	0.0613779	0.277703	1.41821	-0.968956
511	OTU_511	MK627383	Ascomycota	Pezizomycotina	Sordariomycetes	Coniochaetales	Coniochaetaceae	Coniochaeta	sp.	SAP		0.0237775	0.482965	0.0115371	0.0901311	2.11953	0.166426	1.88084
512	OTU_512	MK627384	Basidiomycota	Agaricomycotina	Agaricomycetes	Sebacinales	Sebacinaceae	Sebacina	epigaea	SYM	SD (C)	0.00976575	0.0852426	0.0473957	0.546036	1.48383	-1.53881	3.1675
514	OTU_514	MK627385	Ascomycota	Pezizomycotina	Leotiomycetes	Leotiomycetes i.s.	Pseudeurotiaceae	Pseudeurotium	aff. bakeri	SAP		0.0254759	0.0614995	0.0282192	0.106016	-0.473026	-0.340816	-0.665915
515	OTU_515	MK627386	Ascomycota	Pezizomycotina	Sordariomycetes	Sordariomycetes i.s.	Sordariomycetes i.s.	Sordariomycetes		NA		0.0413983	0.289003	0.0314932	0.249473	-1.7092	1.12586	-1.18736
521	OTU_521	MK627387	Ascomycota	Pezizomycotina	Dothideomycetes	Pleosporales	Lentitheciaceae	Darksidea	sp.	SAP		0.0129502	0.595711	0.0422508	0.416997	1.86167	2.02149	1.3259
526	OTU_526	MK627388	Ascomycota	Pezizomycotina	Sordariomycetes	Xylariales	Xylariales i.s.	Xylariales		SAP		0.0394876	0.182497	0.0138757	0.0855684	-0.345881	9.82612	3.97141
530	OTU_530	MK627389	Basidiomycota	Agaricomycotina	Tremellomycetes	Tremellales	Rhynchogastremataceae	Papiliotrema	sp.	SAP		0.0197438	0.0964522	0.018397	0.0534787	1.13517	0.955098	-1.3622
535	OTU_535	MK627390	Ascomycota	Pezizomycotina	Pezizomycotina i.s.	Pezizomycotina i.s.	Pezizomycotina i.s.	Pezizomycotina		NA		0.0252636	0.0385456	0.0325846	0.0439456	0.285484	1.33874	-1.6315
538	OTU_538	MK627391	Ascomycota	Pezizomycotina	Eurotiomycetes	Chaetothyriales	Herpotrichiellaceae	Herpotrichiellaceae		SAP		0.0201684	0.0786668	0.0187088	0.12431	-1.06149	0.656378	-0.559296
539	OTU_539	MK627392	Ascomycota	Pezizomycotina	Sordariomycetes	Hypocreales	Nectriaceae	Fusarium	oxysporum	PAT		0.0481919	0.0514568	0.0537879	0.0826944	-1.05991	1.97589	-1.55048
548	OTU_548	MK627393	Ascomycota	Pezizomycotina	Dothideomycetes	Dothideomycetes i.s.	Dothideomycetes i.s.	Dothideomycetes		NA		0.0157101	0.0856884	0.0288428	0.205507	-1.60243	2.25954	1.24106
549	OTU_549	MK627394	Basidiomycota	Basidiomycota i.s.	Basidiomycota i.s.	Basidiomycota i.s.	Basidiomycota i.s.	Basidiomycota		NA		0.082372	0.0692018	0.0696904	0.16476	1.2974	0.629041	1.72709
553	OTU_553	MK627395	Basidiomycota	Agaricomycotina	Agaricomycetes	Sebacinales	Sebacinaceae	Sebacina	aff. epigaea	SYM	SD (C)	0.00934115	0.24646	0.00265042	0.0460659	-2.14161	1.68176	1.09635
559	OTU_559	MK627396	Ascomycota	Pezizomycotina	Sordariomycetes	Microascales	Microascaceae	Cephalotrichum	nanum	SAP		0.0203807	0.0893778	0.0249451	0.129216	-1.25454	-0.751245	0.167736
568	OTU_568	MK627397	Basidiomycota	Agaricomycotina	Agaricomycetes	Thelephorales	Thelephoraceae	Tomentella	sp.	SYM	C/SD/MDS	0.0182577	0.478556	0.00779535	0.357002	-0.447693	-0.988401	1.95252
575	OTU_575	MK627398	Ascomycota	Pezizomycotina	Lecanoromycetes	Lecanoromycetes i.s.	Lecanoromycetes i.s.	Lecanoromycetes		SYM		0.0104026	0.101799	0.0327405	0.500467	1.02593	0.763428	1.27921
580	OTU_580	MK627399	Basidiomycota	Agaricomycotina	Agaricomycetes	Agaricales	Inocybaceae	Inocybe	maculata	SYM	SD (C/MDF)	0.00467058	0.105088	0.011693	0.470047	0.0332709	1.00025	0.684727
582	OTU_582	MK627400	Basidiomycota	Basidiomycota i.s.	Basidiomycota i.s.	Basidiomycota i.s.	Basidiomycota i.s.	Basidiomycota		NA		0.00849196	0.0374071	0.0391327	0.149019	3.08654	-0.980834	-0.0795947
584	OTU_584	MK627401	Ascomycota	Pezizomycotina	Eurotiomycetes	Eurotiales	Aspergillaceae	Penicillium	Section Aspergilloides	SAP		0.00318448	0.0360625	0.0296223	0.163847	2.52708	-0.579081	2.21569
599	OTU_599	MK627402	Basidiomycota	Agaricomycotina	Agaricomycetes	Agaricales	Tricholomataceae	Mycenella	sp.	SAP		0.0743046	2.30076	0.0277514	0.241095	0.0319482	2.80272	0.935169
605	OTU_605	MK627403	Ascomycota	Pezizomycotina	Dothideomycetes	Venturiales	Venturiaceae	Venturia	sp.	PAT		0.00912885	0.0662866	0.0241656	0.33395	-1.47695	3.09891	1.59149
607	OTU_607	MK627404	Ascomycota	Pezizomycotina	Eurotiomycetes	Chaetothyriales	Chaetothyriales i.s.	Chaetothyriales		SAP		0.0346047	0.404491	0.025101	0.0851533	-0.0570828	1.88139	0.654485
614	OTU_614	MK627405	Chytridiomycota	Chytridiomycota i.s.	Chytridiomycetes	Chytridiomycetes i.s.	Chytridiomycetes i.s.	Chytridiomycetes		NA		0.0169839	0.0311602	0.0173057	0.0340228	-0.752713	-0.312401	0.127884
617	OTU_617	MK627406	Ascomycota	Pezizomycotina	Leotiomycetes	Helotiales	Helotiales i.s.	Helotiales		NA		0.0106149	0.0947532	0.00202679	0.0555389	-1.33532	0.670243	-1.25121
620	OTU_620	MK627407	Ascomycota	Pezizomycotina	Dothideomycetes	Pleosporales	Phaeosphaeriaceae	Phaeosphaeriaceae		PAT		0.012101	0.0938063	0.0180852	0.0909852	-0.604421	2.0661	-1.48951
633	OTU_633	MK627408	Ascomycota	Pezizomycotina	Sordariomycetes	Hypocreales	Nectriaceae	Nectriaceae		PAT		0.020593	0.164875	0.0272837	0.303246	-1.50538	0.185092	0.344364
640	OTU_640	MK627409	Ascomycota	Pezizomycotina	Eurotiomycetes	Chaetothyriales	Herpotrichiellaceae	Cladophialophora	sp.	SAP		0.0235652	0.132937	0.0247892	0.152996	-2.18073	-0.176896	0.393674
657	OTU_657	MK627410	Ascomycota	Pezizomycotina	Leotiomycetes	Leotiales	Leotiaceae	Leotiaceae		SAP		0.0301464	0.103503	0.0130962	0.111629	2.49386	0.865573	-0.57447
661	OTU_661	MK627411	Ascomycota	Pezizomycotina	Sordariomycetes	Xylariales	Microdochiaceae	Microdochium	bolleyi	PAT		0.0303587	0.0306957	0.0188647	0.0974908	6.53665	-0.330283	0.401597
665	OTU_665	MK627412	Basidiomycota	Agaricomycotina	Agaricomycetes	Thelephorales	Thelephoraceae	Tomentella	badia	SYM	C/SD/MDS	0.0101903	0.0846011	0.0308696	0.52901	0.722556	1.08301	0.694884
679	OTU_679	MK627413	Ascomycota	Pezizomycotina	Leotiomycetes	Leotiales	Leotiaceae	Leotiaceae		SAP		0.0301464	0.285357	0.00545675	0.0398721	1.77475	-1.11092	-1.14366
694	OTU_694	MK627414	Dikarya i.s.	Dikarya i.s.	Dikarya i.s.	Dikarya i.s.	Dikarya i.s.	Dikarya		NA		0.0114641	0.0262307	0.0381972	0.167513	3.07097	0.0874328	1.22647
710	OTU_710	MK627415	Chytridiomycota	Chytridiomycota i.s.	Chytridiomycetes	Rhizophydiales	Rhizophydiales i.s.	Operculomyces	sp.	SAP		0.00148609	0.0141937	0.0550352	0.314322	9.92545	-1.04277	-0.175353
721	OTU_721	MK627416	Ascomycota	Pezizomycotina	Leotiomycetes	Leotiomycetes i.s.	Myxotrichaceae	Oidiodendron	chlamydosporicum	SAP		0.121223	0.201273	0.198002	0.481495	-1.95802	1.22049	-0.988813
723	OTU_723	MK627417	Ascomycota	Pezizomycotina	Pezizomycotina i.s.	Pezizomycotina i.s.	Pezizomycotina i.s.	Pezizomycotina		NA		0.0492533	0.350557	0.0110694	0.0798573	-0.0155205	-0.346209	-0.703876
725	OTU_725	MK627418	Ascomycota	Pezizomycotina	Leotiomycetes	Helotiales	Helotiales i.s.	Helotiales		NA		0.0522255	0.130624	0.0305578	0.0972223	-0.270282	-0.33174	-0.840105
726	OTU_726	MK627419	Ascomycota	Pezizomycotina	Leotiomycetes	Helotiales	Helotiales i.s.	Helotiales		NA		0.0148609	0.144503	0.0280633	0.176376	-0.186805	-0.665652	-1.40821
750	OTU_750	MK627420	Ascomycota	Pezizomycotina	Dothideomycetes	Pleosporales	Pleosporales i.s.	Pleosporales		NA		0.0375769	0.716076	0.0425626	0.794387	-0.661611	-0.786668	0.994158
767	OTU_767	MK627421	Ascomycota	Pezizomycotina	Sordariomycetes	Xylariales	Xylariales i.s.	Xylariales		SAP		0.182577	2.76543	0.0394445	0.898216	-0.663584	-0.354304	0.303666
803	OTU_803	MK627422	Basidiomycota	Basidiomycota i.s.	Basidiomycota i.s.	Basidiomycota i.s.	Basidiomycota i.s.	Basidiomycota		NA		0.108909	0.127277	0.152945	0.274057	-1.64651	-0.645785	-0.489241
826	OTU_826	MK627423	Basidiomycota	Agaricomycotina	Agaricomycetes	Sebacinales	Sebacinaceae	Sebacina	aff. epigaea	SYM	SD (C)	0.0244144	0.142609	0.0431862	0.113545	-0.332055	-0.970077	-0.798016
829	OTU_829	MK627424	Ascomycota	Pezizomycotina	Leotiomycetes	Helotiales	Helotiales i.s.	Helotiales		NA		0.0539239	0.741256	0.0107576	0.035662	2.66679	1.414	0.726031
838	OTU_838	MK627425	Fungi i.s.	Fungi i.s.	Fungi i.s.	Fungi i.s.	Fungi i.s.	Fungus		NA		0.0135871	0.0397331	0.0138757	0.0505892	-1.55926	9.63326	-1.50489
885	OTU_885	MK627426	Basidiomycota	Agaricomycotina	Agaricomycetes	Agaricales	Clavariaceae	Clavaria	sp.	SAP		0.00764276	0.0705186	0.0283751	0.162195	3.03286	-1.82659	0.377051
897	OTU_897	MK627427	Ascomycota	Pezizomycotina	Dothideomycetes	Pleosporales	Pleosporales i.s.	Pleosporales		NA		0.0178331	0.106892	0.0246333	0.0784311	-1.6529	1.63183	-0.427015
989	OTU_989	MK627428	Basidiomycota	Agaricomycotina	Agaricomycetes	Sebacinales	Sebacinaceae	Sebacina	sp.	SYM	SD (C)	0.00658127	0.215189	0.286713	4.83396	2.52969	-0.351517	-0.863151
1047	OTU_1047	MK627429	Basidiomycota	Agaricomycotina	Agaricomycetes	Thelephorales	Thelephoraceae	Tomentella	sp.	SYM	C/SD/MDS	0.00806736	0.0397222	0.0403799	0.535457	1.27231	0.444319	-0.908182
1096	OTU_1096	MK627430	Ascomycota	Pezizomycotina	Leotiomycetes	Helotiales	Helotiales i.s.	Tetracladium	aff. setigerum	SAP		0.313565	1.15115	0.217958	0.514908	2.7544	5.32846	7.62088
1112	OTU_1112	MK627431	Ascomycota	Pezizomycotina	Sordariomycetes	Glomerellales	Plectosphaerellaceae	Plectosphaerellaceae		PAT		0.0239898	0.82803	0.00576856	0.113159	-0.0238186	2.11395	-1.04157
1135	OTU_1135	MK627432	Ascomycota	Pezizomycotina	Leotiomycetes	Leotiomycetes i.s.	Myxotrichaceae	Pseudogymnoascus	verrucocus	SAP		0.0541362	0.231001	0.0411594	0.0938466	-0.37423	2.56263	-0.490488
1136	OTU_1136	MK627433	Ascomycota	Pezizomycotina	Sordariomycetes	Hypocreales	Nectriaceae	Fusarium	acuminatum/avenaceum/tricinctum	PAT		0.0222914	0.146955	0.0357027	0.1673	0.920002	-0.113346	-0.33596
1184	OTU_1184	MK627434	Ascomycota	Pezizomycotina	Sordariomycetes	Glomerellales	Glomerellaceae	Glomerellaceae		PAT		0.00275989	0.0287093	0.0339877	1.00629	1.61237	-0.832641	0.992859
1258	OTU_1258	MK627435	Basidiomycota	Agaricomycotina	Agaricomycetes	Boletales	Paxillaceae	Melanogaster	aff. variegatus	SYM	LD	0.115915	0.2407	0.119425	0.156053	0.960475	1.36347	4.65133
1318	OTU_1318	MK627436	Basidiomycota	Agaricomycotina	Agaricomycetes	Sebacinales	Sebacinaceae	Sebacina	aff. epigaea	SYM	SD (C)	0.129715	3.15702	0.258962	11.496	-0.943377	-1.23971	0.200592
1400	OTU_1400	MK627437	Mortierellomycota	Mortierellomycotina	Mortierellomycetes	Mortierellales	Mortierellaceae	Mortierella	aff. exigua	SAP		0.13757	3.00031	0.0918292	1.12808	0.207205	4.24023	7.81949
1620	OTU_1620	MK627438	Ascomycota	Pezizomycotina	Leotiomycetes	Leotiales	Leotiaceae	Alatospora	sp.	SAP		0.0974452	0.946076	0.0396004	0.127591	-0.0435823	-1.86786	0.517523
1646	OTU_1646	MK627439	Ascomycota	Pezizomycotina	Eurotiomycetes	Chaetothyriales	Herpotrichiellaceae	Cladophialophora	aff. chaetospira	SAP		0.0821597	1.74238	0.0215152	0.0327134	1.53013	-0.426737	3.82018
1747	OTU_1747	MK627440	Ascomycota	Pezizomycotina	Leotiomycetes	Leotiales	Leotiaceae	Alatospora	sp.	SAP		0.071757	0.168956	0.0450571	0.190584	-0.50729	1.75264	2.14329
1764	OTU_1764	MK627441	Ascomycota	Pezizomycotina	Sordariomycetes	Hypocreales	Hypocreaceae	Trichoderma	rossicum	SAP		0.0239898	0.168419	0.0132521	0.189244	-0.0737773	-0.980146	-0.534966
1775	OTU_1775	MK627442	Ascomycota	Pezizomycotina	Leotiomycetes	Helotiales	Helotiales i.s.	Tetracladium	aff. setigerum	SAP		0.0677233	0.166651	0.0489548	0.261509	0.581695	-1.2061	1.28865
1824	OTU_1824	MK627443	Basidiomycota	Agaricomycotina	Agaricomycetes	Sebacinales	Sebacinaceae	Sebacina	aff. epigaea	SYM	SD (C)	0.0284481	0.098437	0.0781094	0.334456	0.834184	0.884235	5.43883
1854	OTU_1854	MK627444	Ascomycota	Pezizomycotina	Sordariomycetes	Sordariales	Chaetomiaceae	Humicola	fuscoatra	SAP		0.141816	0.110175	0.2072	0.22591	-0.225633	0.240412	-1.10958
1899	OTU_1899	MK627445	Basidiomycota	Agaricomycotina	Agaricomycetes	Boletales	Paxillaceae	Melanogaster	aff. vitadinii	SYM	LD	0.20593	0.209836	0.201744	0.22594	-1.0196	1.16176	-0.74427
1943	OTU_1943	MK627446	Ascomycota	Pezizomycotina	Sordariomycetes	Sordariales	Lasiosphaeriaceae	Apodus	aff. deciduus	SAP		0.0235652	0.0994974	0.0511375	1.12061	0.990006	0.229783	1.03255
2031	OTU_2031	MK627447	Ascomycota	Pezizomycotina	Dothideomycetes	Mytilinidiales	Gloniaceae	Cenococcum	geophilum	SYM	SD	0.0723939	0.495477	0.153568	1.69938	-0.205778	6.94865	-0.0542307
2426	OTU_2426	MK627448	Basidiomycota	Agaricomycotina	Agaricomycetes	Thelephorales	Thelephoraceae	Tomentella	aff. lapidum	SYM	C/SD/MDS	0.0239898	0.671913	0.130806	3.32049	0.987434	-0.384348	-1.84486
2461	OTU_2461	MK627449	Ascomycota	Pezizomycotina	Sordariomycetes	Sordariales	Chaetomiaceae	Chaetomiaceae		SAP		0.0471304	0.557036	0.0296223	0.190105	0.901601	0.42203	2.11198
2545	OTU_2545	MK627450	Mortierellomycota	Mortierellomycotina	Mortierellomycetes	Mortierellales	Mortierellaceae	Mortierella	aff. hyalina	SAP		0.00806736	0.0344706	0.0692227	0.489143	2.70563	0.421406	3.60108
2585	OTU_2585	MK627451	Ascomycota	Pezizomycotina	Eurotiomycetes	Chaetothyriales	Herpotrichiellaceae	Herpotrichiellaceae		SAP		0.0796121	0.178992	0.0514493	0.0751812	2.16043	2.66049	2.00634
2637	OTU_2637	MK627452	Ascomycota	Pezizomycotina	Leotiomycetes	Helotiales	Helotiales i.s.	Helotiales		NA		0.032694	0.200818	0.0289987	0.172923	-1.18042	0.555366	-1.70829
2682	OTU_2682	MK627453	Ascomycota	Pezizomycotina	Sordariomycetes	Sordariales	Lasiosphaeriaceae	Apodus	aff. deciduus	SAP		0.0804613	0.770411	0.0455248	0.769463	-0.30338	2.40253	1.78305
2828	OTU_2828	MK627454	Ascomycota	Pezizomycotina	Eurotiomycetes	Eurotiales	Trichocomaceae	Sagenomella	aff. humicola	SAP		0.0271743	0.339831	0.0159025	0.0265531	-1.83573	0.545088	2.44711
2838	OTU_2838	MK627455	Ascomycota	Pezizomycotina	Leotiomycetes	Helotiales	Helotiales i.s.	Helotiales		NA		0.0295095	0.250378	0.00545675	0.0336002	3.03203	-0.540255	0.12966
2964	OTU_2964	MK627456	Basidiomycota	Agaricomycotina	Agaricomycetes	Sebacinales	Sebacinaceae	Sebacina	aff. epigaea	SYM	SD (C)	0.0123133	0.225784	0.0731204	1.56845	-0.0248439	1.00376	-1.16345
3024	OTU_3024	MK627457	Ascomycota	Pezizomycotina	Leotiomycetes	Helotiales	Helotiales i.s.	Helotiales		NA		0.0365154	0.436862	0.025101	0.430852	-0.444649	7.00975	1.81452
3660	OTU_3660	MK627458	Basidiomycota	Agaricomycotina	Agaricomycetes	Thelephorales	Thelephoraceae	Tomentella	sp.	SYM	C/SD/MDS	0.0630528	2.22656	0.00187088	0.0679755	0.43239	0.16988	-1.73636
3743	OTU_3743	MK627459	Ascomycota	Pezizomycotina	Sordariomycetes	Hypocreales	Bionectriaceae	Bionectria	aff. ochroleuca	SAP		0.014224	0.166125	0.0243215	0.391431	-0.836062	1.28406	-1.05017
3758	OTU_3758	MK627460	Ascomycota	Pezizomycotina	Leotiomycetes	Helotiales	Helotiales i.s.	Helotiales		NA		0.0188946	0.737307	0.016682	0.669752	-0.557782	-0.503877	-0.681153
3781	OTU_3781	MK627461	Ascomycota	Pezizomycotina	Sordariomycetes	Sordariomycetidae i.s.	Sordariomycetidae i.s.	Sordariomycetidae		NA		0.041186	0.365548	0.00904261	0.0993396	1.36204	1.26661	0.478657
3971	OTU_3971	MK627462	Basidiomycota	Agaricomycotina	Agaricomycetes	Sebacinales	Sebacinaceae	Sebacina	aff. epigaea	SYM	SD (C)	0.00551977	0.080445	0.0525407	1.16179	-1.32971	-0.515611	0.292993
3998	OTU_3998	MK627463	Basidiomycota	Agaricomycotina	Agaricomycetes	Sebacinales	Sebacinaceae	Sebacina	aff. epigaea	SYM	SD (C)	0.0331186	0.199702	0.0866843	1.33199	0.478277	-1.22518	0.14668
4044	OTU_4044	MK627464	Ascomycota	Pezizomycotina	Leotiomycetes	Helotiales	Helotiales i.s.	Helotiales		NA		0.0101903	0.220552	0.0386649	0.85252	-1.6936	1.17585	-0.42324
4064	OTU_4064	MK627465	Ascomycota	Pezizomycotina	Leotiomycetes	Helotiales	Helotiales i.s.	Tetracladium	aff. maxilliforme	SAP		0.0876794	0.498561	0.088867	0.470814	-0.109669	0.253943	5.65724
4488	OTU_4488	MK627466	Ascomycota	Pezizomycotina	Sordariomycetes	Coniochaetales	Coniochaetaceae	Coniochaeta	sp.	SAP		0.0112518	0.442655	0.0383531	2.03708	-0.979073	1.16964	-1.36992
4498	OTU_4498	MK627467	Basidiomycota	Agaricomycotina	Agaricomycetes	Agaricales	Cortinariaceae	Cortinarius	aff. fulvopaludosus	SYM	MDF, rarely SD	0.0280235	0.183632	0.0403799	0.494158	-1.48971	0.0498649	0.0647367
